# Supplementary material for: Complex genome evolution in Anopheles coluzzii associated with increased insecticide usage in Mali
Source: Mol Ecol. 2015 Oct 6;24(20):5145–57. doi: 10.1111/mec.13382 (PMC4615556; doi:10.1111/mec.13382)
Supplement: Supplementary file 1 — Table S1 Genome sequencing reads per sample. Table S2 Candidate nonsynonymous mutations. Table S3 Sequenome iPLEX primer design. Fig. S1 Estimating the size of the cyp‐l haplotype. Data S1 Haplotype estimates from genotype data at the CYP9K1 region. Data S2 Bioassay data. Data S3 Copy number analysis using cnvnator (v0.3). [file MEC-24-5145-s001.xlsx]

## Sheet: Front
Complex Genome Evolution in A. coluzzii Associated with Increased Insecticide Usage in Mali
Bradley J. Main12*,Yoosook Lee12, Travis C. Collier12, Laura C. Norris12, Katherine Brisco4, Abdrahamane Fofana3, Anthony J. Cornel1,4 and Gregory C. Lanzaro12
1Vector Genetics Laboratory, UC Davis, CA 95616, USA, 1089 Veterinary Medicine Dr, 4225 VM3B
2Department of Pathology, Microbiology, and Immunology, UC Davis, CA 95616, USA, 1089 Veterinary Medicine Dr, 4225 VM3B
3Malaria Research and Training Center, University of Bamako (BP 1805), Bamako, Mali
4Department of Entomology and Nematology, University of California, Davis, CA 95616 Keywords: Selective Sweep, Anopheles, Insecticide resisitance, kdr, P450
Corresponding author: Bradley J. Main - bradmain@gmail.com
Suplemental Materials:
Table S1 Genome sequencing reads per sample.
Table S2 Candidate nonsynonymous mutations.
Table S3 Sequenome iPLEX primer design.
Fig. S1 Estimating the size of the cyp-l haplotype.
Data S1 Haplotype estimates from genotype data at the CYP9K1 region.
Data S2 Bioassay data.
Data S3 Copy number analysis using CNVnator (v0.3).
Fig1 Genotype Data

## Sheet: Raw Genomic Reads Table S1
Supplemental Table 1. Genome Sequencing Reads Per Sample
Pre-2006 Genomes
Sample	read length	total raw READS	total mapped reads	~xCoverage
02SEL80	PE100	26422788	17408085	12.5238
02SEL84	PE100	26623906	19928308	14.3369
02SEL85	PE100	41112808	28438014	20.459
04SEL1	PE100	37465204	20296103	14.6015
04SEL02	PE150	4654322	4212056	4.54538
04SEL14	PE150	59881939	36770849	39.6808
04SEL18	PE100	25209966	17895379	12.8744
04SEL20	PE150	19097575	18830604	13.5472
04SEL021	PE100	8580057	5815866	4.18408
04SEL50	PE100	33790446	24175675	17.3926
04SEL84	PE150	30266503	24511102	26.4508
04SEL91	PE150	79494042	61578343	66.4514
Post-2006 CYP-1 Genomes
Sample	read length	total raw READS	total mapped reads	~xCoverage
O10SEL124	PE100	21084712	16348417	11.7615
010sel125	PE150	13033120	12125671	13.0853
O10SEL129	PE100	32377360	22697761	16.3293
O10SEL132	PE100	17234969	16318696	11.7401
010sel134	PE150	16986406	15995901	17.2618
O10SEL160	PE100	26156892	18943550	13.6285
010sel171	PE150	9457634	8675790	9.36236
O10SEL189	PE100	17865801	15826661	11.3861
O10SEL190	PE100	49301533	46619993	33.5396
2012SEL002	PE100	18994783	13487709	9.70339
2012SEL003	PE100	21386356	18998314	13.6679
2012SEL006	PE100	19378287	13354193	9.60733
2012SEL009	PE100	32778900	24946833	17.9474
2012sel012	PE150	7619246	7501078	8.09469
2012SEL013	PE100	31755135	31310452	22.5255
2012sel029	PE150	9691231	8512323	9.18596
2012sel063	PE150	13717130	13614634	14.6921

## Sheet: Figure S1+Table S2
Supplemental Figure 1. Estimating the Size of the cyp-l Haplotype
We plotted Fst with 5kb windows and a 1kb step between 17 post-2006 cyp-I and
12 pre-2006 non-cyp-I A. coluzzii. The 95%ile value of Fst between 14.6-16Mb on the X
chromosome was used to estimate the size of the selected haplotype as of 2012 (Table S2).
Threshold for Haplotype size determination
				90%ile value	75%ile value
95%ile FST	0.511581			0.261983	0.0792434
Make a cutoff based on the first and last SNP position with an FST value > 95%ile value (0.51158105)
start region	end	estimated size
15146000	15302000	156kb
Total SNPS	missense SNPs
5905	30
Supplemental Table 2. Candidate Non-synonymous Mutations
		GENE+300bp upstream	GENE		missense	missense	missense
Genes:	Name	total SNPs	total SNPS	missense	with FST value	>90%ile FST	>75%ile			Gene Info
AGAP012997	UNKNOWN	38	27	19	6	1 (0.764897)	2[0.764897,0.250836]	[0.764897,0.250836]
AGAP000818	CYP9K1	87	58	9	3	0	1(0.0808376)			P450
AGAP000819	Tailless	62	44	0	0	0	0			nuclear receptor subfamily 2 group E member
AGAP000820	CPR125	46	33	2	1	0	0			cuticular protein RR-2 family			Dessication stress (Wang 2011) underexpressed when dried out
		233	162	30

## Sheet: iPLEX Primers Table S3
Supplemental Table 3. Sequenome iPLEX Primer Design
CHR	SNP_ID	2nd-PCRP	1st-PCRP	AMP_LEN
X	01039-358	ACGTTGGATGGTCGCTCGATAAGGTTTTGG	ACGTTGGATGTAGACGCGATACGTGTAGTG	101
X	01061-488	ACGTTGGATGGTCATAAGTGTTTCCTCCTC	ACGTTGGATGCTGACAATGACAATAATTAA	104
X	01073-213	ACGTTGGATGAAATGTTGAAACTCTCAGC	ACGTTGGATGCGGAAAAAATAATTTGGCGG	91
2L	04679-157	ACGTTGGATGATATCAAGGATATCACACG	ACGTTGGATGTCTGTTCGTCGTACCATCAG	107
2L	04691-107	ACGTTGGATGGTAAGCTAAACCAAACCGAAC	ACGTTGGATGGAGCACAACACACGTAATAG	117
2L	04707-118	ACGTTGGATGCGTACTTATTGGCGTATCTTG	ACGTTGGATGAACATCTTCCGTAGCTTGCG	118
2L	04707-KDR#1	ACGTTGGATGCTTGGCCACTGTAGTGATAG	ACGTTGGATGTGTAAAAACGATCTTGGTCC	92
2L	04707-KDR#2	ACGTTGGATGTGTAAAAACGATCTTGGTCC	ACGTTGGATGCTTGGCCACTGTAGTGATAG	92
3L	10313-052	ACGTTGGATGTAGGCTTGGATATTGTTCCT	ACGTTGGATGAAGAAGCTGTGGCGTGTTAC	88
3L	10315-679	ACGTTGGATGAGCTGGTAGTTGGTTGGAAG	ACGTTGGATGTGCACTTTGCTGTACAAGCG	115
3L	10317-546	ACGTTGGATGTGCGCCATTGGCGTTTTTTC	ACGTTGGATGAGCCGTAATGTACACCAGAG	101
X	CYP9K1-3u	ACGTTGGATGTTAATCGAACGGACAGTCGG	ACGTTGGATGCCCGACAATTGATCGTGTAG	93
X	CYP9K1-in	ACGTTGGATGGAACAACACTCATTAATGCAG	ACGTTGGATGGGCTTTGAGCTATTGGAGTC	112
X	CYP9K1-p1	ACGTTGGATGCCTTCACCAGGCACAGATAG	ACGTTGGATGGATACTGAAACCCTTGCCAC	99
X	CYP9K1-p2	ACGTTGGATGTGCCTGGTGAAGGCGCATTA	ACGTTGGATGGCGATGGCAATCGCGTAAAA	96
For more information about SNPs other than at CYP9K1, see:
Lee et al. 2013. “Spatiotemporal Dynamics of Gene Flow and Hybrid Fitness between the M and S Forms of the Malaria Mosquito, Anopheles Gambiae.”

## Sheet: Genotyping+PHASE Data S1
Haplotypes from genotype calls at the CYP9K1 region were determined using Phase (version 2.1 and Stephens et al., 2001; Stephens and Donnelly 2003)
Genotype:	Sequence:
cyp-l	GTAT (i)
cyp-II	AAGA (ii)		M=A.coluzzii
cyp-III	AAGT (iii)		S=A.gambiae		Table 1. Frequency of CYP9K1 haplotypes in pre- and post-2006 individuals. To rule out the possibility of introgression of the cyp-l haplotype from A. gambiae, we genotyped 5 informative SNPs that span CYP9K1 and Tailless (+9.4kb) to assess the frequency of the cyp-l haplotype in A. coluzzii and A. gambiae pre- and post-2006. Note that cyp-l was common in A. coluzzii (4-23%) and not detected in A…
Post-2006
Sample ID	Haplotype 1	Haplotype 2	Species			Frequency of Alleles at CYP9K1
O10SEL154	AAGT	AAGT	S			2002	2004	2010	2014	2002	2004	2010	2014
O10SEL155	GTAT	GTAT	M			col	col	col	col	gam	gam	gam	gam
O10SEL156	AAGT	AAGT	S		cyp-1	0.04	0.23	0.85	0.99	0	0	0	0.1
O10SEL157	GTAT	GTAT	M		cyp-II	0.46	0.31	0.04	<1%	0	0	0	0
O10SEL158	GTAT	GTAT	M		cyp-III	0.48	0.39	0.12	0	1	0.97	1	0.86
O10SEL162	AAGT	AAGT	S		cyp-?	0.02	0.07	0	<1%	0	0.03	0	0.05
O10SEL164	GTAT	GTAT	M		N	26	35	26	158	13	18	21	21
O10SEL165	AAGT	AAGT	S
O10SEL167	AAGT	AAGT	S
O10SEL168	AAGA	GTAT	M
O10SEL161	GTAT	GTAT	M
O10SEL163	AAGT	AAGT	S
O10SEL173	GTAT	GTAT	M
O10SEL174	AAGT	AAGT	S
O10SEL188	AAGT	AAGT	S
O10SEL175	AAGA	GTAT	M
O10SEL176	AAGT	AAGT	S
O10SEL177	AAGT	AAGT	S
O10SEL178	AAGT	AAGT	S
O10SEL183	GTAT	GTAT	M
O10SEL172	AAGT	AAGT	S
O10SEL148	GTAT	GTAT	M
O10SEL136	AAGT	AAGT	S
O10SEL151	AAGA	GTAT	M
O10SEL166	AAGT	GTAT	M
O10SEL179	AAGA	GTAT	M
O10SEL159	AAGT	AAGT	S
O10SEL187	GTAT	GTAT	M
O10SEL169	AAGT	AAGT	S
O10SEL170	AAGT	AAGT	S
O10SEL180	GTAT	GTAT	M
O10SEL181	GTAT	GTAT	M
O10SEL184	GTAT	GTAT	M
O10SEL185	GTAT	GTAT	M
O10SEL189	AAGA	GTAT	M
O10SEL191	GTAT	GTAT	M
O10SEL182	AAGT	AAGT	S
O10SEL192	AAGT	AAGT	S
O10SEL2	GTAT	GTAT	M
O10SEL3	AAGT	AAGT	S
O10SEL4	GTAT	GTAT	M
O10SEL5	AAGT	AAGT	S
O10SEL6	GTAT	GTAT	M
O10SEL8	AAGT	GTAT	M
O10SEL9	GTAT	GTAT	M
O10SEL10	AAGT	AAGT	S
O10SEL12	AAGA	GTAT	M
Pre-2006
Sample ID	Haplotype 1	Haplotype 2	Species
04SEL03	AAGT	AAGT	S											18
04SEL04	AAGT	AAGA	M
04SEL05	AAGT	GTAT	M
04SEL06	AAGT	AAGT	M
04SEL08	GTAT	GTAT	M
04SEL09	AAGA	AAGA	M
04SEL11	AAGT	AAGT	S
04SEL12	AAGT	GTAT	M
04SEL13	AAGT	AAGT	S
04SEL17	AAGT	AAGA	M
04SEL27	AAGT	AAGT	M
04SEL28	AAGT	AAGT	M
04SEL30	AAGA	AAGA	M
04SEL31	AAGT	AAGA	M
04SEL32	AAGT	AAGA	M
04SEL34	AAGA	AAGA	M
04SEL35	AAGT	AAGA	M
04SEL36	AAGT	AAGT	S
04SEL37	AAGT	AAGT	S
04SEL38	AAGT	AAGA	M
04SEL39	AAGT	AAGT	S
04SEL40	GTAT	GTAT	No amplification
04SEL42	AAGT	AAGA	M
04SEL43	AAGT	GTAT	M
04SEL44	ATGA	GTAT	M
04SEL45	AAGT	GTAT	M
04SEL47	GTAT	GTAT	M
04SEL48	AAGT	AAGT	S
04SEL51	AAGT	AAGT	S
04SEL52	AAGT	AAGT	S
04SEL53	AAGT	AAGT	M
04SEL54	ATGA	GTAT	M
04SEL56	GTAT	GTAT	No amplification
04SEL57	AAGT	AAGA	M
04SEL59	AAGT	AAGT	M
04SEL60	AAGA	AAGA	M
04SEL92	AAGT	AAGT	S
04SEL101	AAGT	AAGA	M
04SEL102	ATGA	GTAT	M
04SEL103	AAGT	GTAT	M
04SEL104	ATAT	GTAT	No amplification
04SEL105	AAGT	AAGT	S
04SEL106	AAGT	AAGA	M
04SEL107	AAGT	AAGA	M
04SEL108	AAGT	ATAT	S
04SEL109	AAGT	AAGT	S
04SEL110	AAAT	ATAT	No amplification
04SEL111	AAGT	AAGT	S
04SEL112	ATGA	GTAT	M
04SEL113	GTAT	GTAT	M
04SEL114	AAGT	AAGT	S
04SEL115	ATGA	GTAT	M
04SEL116	AAGT	AAGT	S
04SEL117	AAGT	AAGT	S
04SEL118	AAGA	AAGA	M
04SEL119	AAGT	AAGT	S
04SEL120	AAGT	AAGA	M
	hap1	hap2	form
02SEL03	AAGT	GTAT	M
02SEL05	AAGA	AAGA	M
02SEL10	AAGT	AAGA	M
02SEL11	AAGT	AAGA	M
02SEL13	AAGT	AAGT	M
02SEL30	AAGT	AAGT	M
02SEL38	AAGT	AAGT	M
02SEL61	AAGT	AAGT	S
02SEL102	AAGT	AAGT	S
02SEL103	AAGT	AAGT	S
02SEL112	AAGT	AAGT	S
02SEL113	AAGA	AAGA	M
02SEL114	AAGT	AAGA	M
02SEL115	AAGT	AAGA	M
02SEL116	AAGT	AAGA	M
02SEL117	AAGT	AAGT	S
02SEL118	AAGT	AAGA	M
02SEL119	AAGT	AAGT	S
02SEL120	AAGT	AAGT	S
02SEL121	ATGA	GTAT	M
02SEL122	AAGT	AAGA	M
02SEL124	AAGT	AAGT	S
02SEL125	AAGT	AAGA	M
02SEL126	AAGT	AAGA	M
02SEL127	AAGA	AAGA	M
02SEL128	AAGT	AAGA	M
02SEL129	AAGT	AAGT	S
02SEL130	AAGA	AAGA	M
02SEL131	AAGT	AAGT	M
02SEL132	AAGA	AAGA	M
02SEL133	AAGT	AAGT	S
02SEL134	AAGT	AAGA	M
02SEL135	AAGT	AAGT	M
02SEL136	AAGT	AAGT	S
02SEL137	AAGT	AAGA	M
02SEL138	AAGT	AAGA	M
02SEL139	AAGT	AAGA	M
02SEL141	AAGT	AAGT	S
02SEL142	AAGT	AAGT	S
				W=kdr, S=wt										S	31
Sample ID	Haplotype 1	Haplotype 2	Species	kdr	M cyp-I	cyp								0
14-B.f-001	AAGT	AAGT	S	W/W	0	iii								35
14-B.f-003	AAGT	AAGT	S	W/W	0	iii
14-B.f-005	AAGT	AAGT	S	W/W	0	iii
14-B.f-006	ATGT	AAGT	S	W/W	0	other
14-B.f-007	AAGT	AAGT	S	W/W	0	iii
14-B.f-008	GTAT	AAGT	S	W/W	0	other
14-B.f-009	GTAT	AAGT	S	W/W	0	other
14-B.f-010	GTAA	ATGT	M	W/W	0	other
14-B.f-011	GTAT	GTAT	M	W/S	1	I
14-B.f-012	AAGT	AAGT	S	W/W	0	iii
14-B.f-013	AAGT	AAGT	S	W/W	0	iii
14-D.f-002	AAGT	AAGT	S	W/W	0	iii
14-D.f-003	GTAT	GTAT	M	W/W	1	I
14-D.f-004	AAGT	AAGT	S	W/W	0	iii
14-D.f-006	GTAT	AAGT	S	W/W	0	other
14-D.f-007	AAGT	AAGT	S	W/W	0	iii
14-D.f-008	GTAT	GTAT	S	W/W	0	I
14-D.f-009	AAGT	AAGT	S	W/W	0	iii
14-K.f-001	GTAT	GTAT	M	S/S	1	I
14-K.f-002	GTAT	GTAT	M	W/S	1	I
14-K.f-003	GTAT	GTAT	M	W/S	1	I
14-K.f-004	GTAT	GTAT	M	W/W	1	I
14-K.f-005	GTAT	GTAT	M	W/S	1	I
14-K.f-006	GTAT	GTAT	M	W/S	1	I
14-K.f-007	GTAT	GTAT	M	W/W	1	I
14-K.f-008	GTAT	GTAT	M	W/S	1	I
14-K.f-009	GTAT	GTAT	M	W/W	1	I
14-K.f-010	GTAT	GTAT	M	W/S	1	I
14-K.f-012	GTAT	GTAT	M	W/S	1	I
14-K.f-013	GTAT	GTAT	M	W/W	1	I
14-K.f-014	AAGT	AAGT	S	W/W	0	iii
14-K.f-015	GTAT	GTAT	M	W/W	1	I
14-K.f-016	GTAT	GTAT	M	W/W	1	I
14-K.f-018	AAGT	AAGT	S	W/W	0	iii
14-K.f-019	GTAT	GTAT	M	W/W	1	I
14-K.f-021	GTAT	GTAT	M	W/S	1	I
14-K.f-023	GTAT	GTAT	M	W/W	1	I
14-K.f-024	GTAT	GTAT	M	W/W	1	I
14-K.f-025	GTAT	GTAT	M	W/W	1	I
14-K.f-027	GTAT	GTAT	M	W/S	1	I
14-K.f-028	GTAT	GTAT	M	W/W	1	I
14-K.f-029	AAGT	AAGT	S	W/W	0	iii
14-K.f-030	GTAT	GTAT	M	W/S	1	I
14-K.f-031	GTAT	GTAT	M	W/W	1	I
14-K.f-032	GTAT	GTAT	M	W/W	1	I
14-K.f-033	GTAT	GTAT	M	W/S	1	I
14-K.f-034	GTAT	GTAT	M	W/W	1	I
14-K.f-035	GTAT	GTAT	M	W/W	1	I
14-K.f-036	GTAT	GTAT	M	W/W	1	I
14-K.f-038	GTAT	GTAT	M	W/W	1	I
14-K.f-039	GTAT	GTAT	M	W/S	1	I
14-K.f-040	GTAT	GTAT	M	W/W	1	I
14-K.f-041	GTAT	GTAT	M	W/W	1	I
14-K.f-042	GTAT	GTAT	M	W/W	1	I
14-K.f-044	AAGT	AAGT	S	W/W	0	iii
14-K.f-045	GTAT	GTAT	M	W/S	1	I
14-K.f-046	GTAT	GTAT	M	W/W	1	I
14-K.f-047	GTAT	GTAT	M	W/W	1	I
14-K.f-049	GTAT	GTAT	M	W/S	1	I
14-K.f-050	GTAT	GTAT	M	W/W	1	I
14-K.f-051	GTAT	GTAT	M	W/W	1	I
14-K.f-052	GTAT	GTAT	M	W/W	1	I
14-K.f-055	GTAT	GTAT	M	W/S	1	I
14-K.f-056	GTAT	GTAT	M	W/W	1	I
14-K.f-057	GTAT	GTAT	M	W/W	1	I
14-K.f-058	GTAT	GTAT	M	W/W	1	I
14-K.f-059	GTAT	GTAT	M	W/S	1	I
14-K.f-060	GTAT	GTAT	M	W/W	1	I
14-K.f-061	GTAT	GTAT	M	S/S	1	I
14-K.f-062	GTAT	GTAT	M	W/S	1	I
14-K.f-063	GTAA	AAGT	M	W/S	0	other
14-K.f-064	GTAT	GTAT	M	W/W	1	I
14-K.f-065	GTAT	GTAT	M	W/S	1	I
14-K.f-066	GTAT	GTAT	M	W/W	1	I
14-K.f-067	GTAA	AAGT	M	W/W	0	other
14-K.f-068	GTAT	GTAT	M	W/S	1	I
14-K.f-069	GTAT	GTAT	M	W/W	1	I
14-K.f-070	GTAT	GTAT	M	W/W	1	I
14-K.f-071	GTAT	GTAT	M	W/W	1	I
14-K.f-072	GTAT	GTAT	M	W/W	1	I
14-K.f-073	GTAT	GTAT	M	W/W	1	I
14-K.f-074	GTAT	GTAT	M	W/W	1	I
14-K.f-075	GTAT	GTAT	M	W/S	1	I
14-K.f-076	GTAT	GTAT	M	W/S	1	I
14-K.f-078	GTAT	GTAT	M	W/S	1	I
14-K.f-080	GTAT	GTAT	M	W/S	1	I
14-K.f-082	GTAT	GTAT	M	W/W	1	I
14-K.f-083	GTAT	GTAT	M	W/W	1	I
14-K.f-084	GTAT	GTAT	M	W/S	1	I
14-K.f-085	GTAT	GTAT	M	W/W	1	I
14-K.f-086	GTAT	GTAT	M	W/W	1	I
14-K.f-087	GTAT	GTAT	M	S/S	1	I
14-K.f-090	GTAT	GTAT	M	W/S	1	I
14-K.f-092	GTAT	GTAT	M	W/W	1	I
14-K.f-094	GTAT	GTAT	M	W/W	1	I
14-K.f-095	GTAT	GTAT	M	W/W	1	I
14-K.f-097	GTAT	GTAT	M	W/S	1	I
14-K.f-100	GTAT	GTAT	M	W/W	1	I
14-K.f-103	GTAT	GTAT	M	W/W	1	I
14-K.f-104	AAGT	AAGT	S	W/S	0	iii
14-S.f-001	GTAT	GTAT	M	W/W	1	I
14-S.f-002	GTAT	GTAT	M	W/W	1	I
14-S.f-003	GTAT	GTAT	M	W/S	1	I
14-S.f-004	GTAT	GTAT	M	W/S	1	I
14-S.f-005	GTAT	GTAT	M	W/W	1	I
14-S.f-006	GTAT	GTAT	M	W/S	1	I
14-S.f-007	GTAT	GTAT	M	W/W	1	I
14-S.f-008	GTAT	GTAT	M	W/W	1	I
14-S.f-009	GTAT	GTAT	M	W/S	1	I
14-S.f-010	GTAT	GTAT	M	W/S	1	I
14-S.f-011	NNNN	llll	?	?	0	other
14-S.f-012	GTAT	GTAT	M	W/W	1	I
14-S.f-013	GTAT	GTAT	M	W/S	1	I
14-S.f-014	GTAT	GTAT	M	W/W	1	I
14-S.f-015	GTAT	GTAT	M	W/S	1	I
14-S.f-017	GTAT	GTAT	M	W/S	1	I
14-S.f-018	NNNN	llll	?	?	0	other
14-S.f-019	NNNN	llll	?	?	0	other
14-S.f-020	GTAT	GTGT	M	W/W	0	other
14-S.f-021	GTAT	GTAT	M	W/W	1	I
14-S.f-022	GTAT	GTAT	M	W/W	1	I
14-S.f-023	GTAT	GTAT	M	W/S	1	I
14-S.f-024	GTAT	GTAT	M	W/S	1	I
14-S.f-025	GTAT	GTAT	M	W/S	1	I
14-S.f-026	GTAT	GTAT	M	W/W	1	I
14-S.f-027	GTAT	GTAT	M	W/W	1	I
14-S.f-028	GTAT	GTAT	M	W/W	1	I
14-S.f-029	NNNN	llll		?	0	other
14-S.f-030	GTAT	GTAT	M	W/S	1	I
14-S.f-032	GTAT	GTAT	M	W/W	1	I
14-S.f-033	GTAT	GTAT	M	W/S	1	I
14-S.f-034	GTAT	GTAT	M	S/S	1	I
14-S.f-037	GTAT	GTAT	M	W/S	1	I
14-S.f-038	GTAT	GTAT	M	W/W	1	I
14-S.f-039	NNNN	llll		?	0	other
14-S.f-040	GNNN	Glll	?	?	0	other
14-S.f-042	GTAT	GTAT	M	W/S	1	I
14-S.f-043	GTAT	GTAT	M	W/S	1	I
14-S.f-044	GTAT	GTAT	M	W/W	1	I
14-S.f-045	GTAT	GTAT	M	W/W	1	I
14-S.f-046	GTAT	GTAT	M	W/W	1	I
14-S.f-047	GTAT	GTAT	M	W/W	1	I
14-S.f-048	GTAT	GTAT	M	W/W	1	I
14-S.f-049	GTAT	GTAT	M	W/W	1	I
14-S.f-050	GTAT	GTAT	M	W/W	1	I
14-S.f-051	GTAT	GTAT	M	W/W	1	I
14-S.f-052	NNNN	llll	?	?	0	other
14-S.f-053	GTAT	GTAT	M	W/S	1	I
14-S.f-054	GTAT	GTAT	M	W/W	1	I
14-S.f-055	GTAT	GTAT	M	W/W	1	I
14-S.f-056	GTAT	GTAT	M	W/W	1	I
14-S.f-057	GTAT	GTAT	M	W/W	1	I
14-S.f-058	GTAT	GTAT	M	W/S	1	I
14-S.f-060	GNAN	GlGl	?	?	0	other
14-S.f-061	GTAT	GTAT	M	W/W	1	I
14-S.f-062	GTAT	GTAT	M	W/W	1	I
14-S.f-063	GTAT	GTAT	M	W/S	1	I
14-S.f-064	GTAT	GTAT	M	W/S	1	I
14-S.f-065	NNNN	llll	?	?	0	other
14-S.f-066	GTAT	GTAT	M	W/W	1	I
14-S.f-067	GTAT	GTAT	M	W/S	1	I
14-S.f-068	GTAT	GTAT	M	W/W	1	I
14-S.f-069	AAGT	AAGT	S	W/W	0	iii
14-S.f-070	GTAT	GTAT	M	W/W	1	I
14-S.f-071	GTAT	GTAT	M	W/W	1	I
14-S.f-072	GTAT	GTAT	M	W/S	1	I
14-S.f-073	GTAT	GTAT	M	W/W	1	I
14-S.f-075	GTAT	GTAT	M	W/W	1	I
14-S.f-076	GTAT	GTAT	M	W/W	1	I
14-S.f-077	GTAT	GTAT	M	W/W	1	I
14-S.f-078	GTAT	GTAT	M	W/S	1	I
14-S.f-080	GTAT	GTAT	M	W/S	1	I
14-S.f-081	GTAT	GTAT	M	W/W	1	I
14-S.f-082	GTAT	GTAT	M	W/S	1	I
14-S.f-083	GTAT	GTAT	M	W/W	1	I
14-S.f-084	GTAT	GTAT	M	W/W	1	I
14-S.f-085	GTAT	GTAT	M	W/W	1	I
14-S.f-086	GTAT	GTAT	M	W/W	1	I
14-S.f-087	NNNN	llll	?	?	0	other
14-S.f-089	GTAT	GTAT	M	W/W	1	I
14-S.f-090	GTAT	GTAT	M	W/W	1	I
14-S.f-091	NNNN	llll	?	?	0	other
14-S.f-092	GTAT	GTAT	M	W/W	1	I
14-S.f-093	GTAT	GTAT	M	W/S	1	I
14-S.f-094	GTAT	GTAT	M	W/W	1	I
14-S.f-095	GTAT	GTAT	M	W/S	1	I
14-S.f-096	GTAT	GTAT	M	W/W	1	I
14-S.f-097	GTAT	GTAT	M	W/W	1	I
14-S.f-098	GTAT	GTAT	M	W/W	1	I
14-S.f-099	GTAT	GTAT	M	W/W	1	I
					154
					freq cyp-l in M (2014)
					0.99

## Sheet: bioassays Data S2
Bioassays were conducted at the Kearney Agricultural Research Center (Cornel Lab)
"Colonies" were derived from pools of like genotype ISO-female families collected from Selenkenyi, Mali in August 2014.
Date:	2014-11-25		Color Code:	RED
Species:	A. coluzzii
Genotype:	cyp-II : wt	(CYP9K1 status : kdr status)
Insecticide:	Permethrin		Concentration:	21.5 _g/mL
Bioassay time (min)	Bottle 1
	Alive	KD
0	7	0
5	7	0
10	7	0
15	7	0
20	5	2
25	5	2
30	4	3
35	4	3
40	3	4
45	3	4
50	2	5
55	1	6
60	0	7
Total in Bottle	7
Male	4
Female	3
Date:	2014-11-25		Color Code:	PINK
Species:	A. coluzzii
Genotype:	cyp-l wt	(CYP9K1 status : kdr status)
Insecticide:	Permethrin		Concentration:	21.5 _g/mL
Bioassay time (min)	Bottle 1		Bottle 2		Bottle 3
	Alive	KD	Alive	KD	Alive	KD
0	17	0	16	0	7	0
5	17	0	16	0	7	0
10	17	0	16	0	7	0
15	17	0	16	0	7	0
20	17	0	16	0	7	0
25	15	2	11	5	6	1
30	10	7	6	10	6	1
35	10	7	4	12	2	5
40	4	13	3	13	1	6
45	2	15	2	14	1	6
50	1	16	1	15	0	7
55	1	16	1	15	0	7
60	0	17	1	15	0	7
65	0	17	0	16	0	7
Total in Bottle	17		16		7
Male	5		7		5
Female	12		9		2
Date:	2014-11-26		Color Code:	GREEN
Species:	A. coluzzii
Genotype:	cyp-I kdr	(CYP9K1 status : kdr status)
Insecticide:	Permethrin		Concentration:	21.5 _g/mL
Bioassay time (min)	Bottle 1		Bottle 2		Bottle 3		Bottle 4		Bottle 5
	Alive	KD	Alive	KD	Alive	KD	Alive	KD	Alive	KD
0	20	0	18	0	17	0	16	0	15	0
5	20	0	18	0	17	0	16	0	14	1
10	20	0	18	0	17	0	16	0	14	1
15	20	0	18	0	17	0	16	0	14	1
20	20	0	18	0	17	0	16	0	14	1
25	19	1	18	0	17	0	16	0	14	1
30	18	2	15	3	15	2	15	1	13	2
35	16	4	15	3	15	2	15	1	13	2
40	12	8	15	3	13	4	15	1	12	3
45	9	11	10	8	7	10	15	1	5	10
50	6	14	8	10	7	10	15	1	5	10
55	4	16	7	11	6	11	14	2	5	10
60	3	17	4	14	4	13	13	3	4	11
65	1	19	3	15	3	14	13	3	3	12
70	1	19	2	16	0	17	9	7	2	13
75	1	19	2	16	0	17	9	7	2	13
80	0	20	2	16	0	17	9	7	2	13
85	0	20	1	17	0	17	9	7	1	14
90	0	20	1	17	0	17	9	7	1	14
95	0	20	1	17	0	17	7	9	1	14
100	0	20	0	18	0	17	7	9	0	15
105	0	20	0	18	0	17	4	12	0	15
110	0	20	0	18	0	17	4	12	0	15
115	0	20	0	18	0	17	3	13	0	15
120	0	20	0	18	0	17	3	13	0	15
Total in Bottle	20		18		17		16		15
Male	0		1		11		8		7
Female	20		17		6		8		8
prop_female	1		0.94		0.35		0.5		0.53
Date:	2014-11-26		Color Code:	BLUE
Species:	A. gambiae
Genotype:	cyp-III kdr
Insecticide:	Permethrin		Concentration:	21.5 _g/mL
Bioassay time (min)	Bottle 1		Bottle 2		Bottle 3		Bottle 4		Bottle 5
	Alive	KD	Alive	KD	Alive	KD	Alive	KD	Alive	KD
0	11	0	11	0	12	0	11	0	10	0
5	11	0	11	0	12	0	11	0	10	0
10	9	2	11	0	12	0	11	0	10	0
15	7	4	10	1	10	2	10	1	8	2
20	1	10	4	7	7	5	10	1	6	4
25	0	11	3	8	4	8	6	5	4	6
30	0	11	3	8	3	9	4	7	2	8
35	0	11	1	10	1	11	3	8	1	9
40	0	11	0	11	1	11	0	11	0	10
45	0	11	0	11	0	12	0	11	0	10
Total in Bottle	11		11		12		11		10
Male	9		9		7		3		5
Female	2		2		5		8		5
	0.18		0.18		0.42		0.73		0.5
2015-04-07
Insecticide:	Permethrin		Concentration:	21.5 _g/mL
Weaton Bottle bioassays (1mL per bottle).
Species:	A. coluzzii
Genotype:	Cyp-ll wt	(MOPTI; MRA-763)
Replicates:	KD 30 min	KD 60 min
1	(19/19)	NA	N=19 females	Note: 100% KD occurred at 11 min.
Species:	A. coluzzii
Genotype:	Cyp-l kdr	(green)
Replicates:	KD 30 min	KD 60 min
1	(0/20)	(15/20)	N=20 females
2014-11-24
Insecticide:	Deltamethrin		Concentration:	12.5ug/uL
Weaton Bottle bioassays (1mL per bottle).
Species:	A. gambiae
Genotype:	Cyp-lll kdr	(blue)
Replicates:	KD 30 min	KD 60 min	Bottle #
1	(9/10)	(10/10)	10	N=10 females
2	(8/10)	(10/10)	11	N=10 females
Species:	A. coluzzii
Genotype:	Cyp-l kdr	(green)
Replicates:	KD 30 min	KD 60 min	Bottle #
1	(0/6)	(3/6)	10	N= 6 females
2	(0/7)	(7/7)	11	N= 7 females
#Below is a python script that can be used (with all required packages installed) to replicate Figure 4 based on the bioassay data in this file. (Copy and paste into a .py file in the same directory as this supp file saved with this as the active sheet)
#!/usr/bin/python3
import openpyxl
import sys
import os
import csv
import re
import subprocess
import numpy as np
from scipy.interpolate import interp1d
import matplotlib as mpl
#mpl.use('agg') # no X (so show won't work)
import pylab
FILENAME='SuppInfo_bmain_Aug_2015_copy.xlsx'
DATA_CELLS = [
['A37','G50'],
['A11','C23'],
['A66','K90'],
['A107','K116'],
]
### MAIN ###
# set numpy to output full width of terminal
np.set_printoptions(linewidth=int(subprocess.check_output(['/usr/bin/tput', 'cols'])))
# set matplotlib rc... figsize, tex-mode, fonts, ect.
mpl.rcdefaults()
params = {
#'font.family': 'sans-serif',
'font.family': 'serif',
'font.serif': 'Times New Roman',
'font.sans-serif': 'Arial',
'font.size': 11,
##'figure.figsize': (3.149, 3), # 1col: 3.27, 2col: 6.83, max H: 9.19
# MolEcol 1col=80mm(3.149"), 1.5col=112mm(4.409"), 2col=169mm(6.65")
##'figure.dpi': 600,
##'savefig.dpi': 600,
'figure.facecolor': 'white',
'axes.labelsize': 11,
'xtick.labelsize': 9,
'ytick.labelsize': 9,
'xtick.major.size': 2.5,
'ytick.major.size': 3,
'legend.fontsize': 11,
'legend.borderpad': 0.33,
'legend.labelspacing': 0.33,
'legend.handletextpad': .3,
'legend.frameon': True,
'legend.fancybox': True,
'lines.markersize': 4.5,
'lines.linewidth': 1,
'lines.dash_capstyle': 'round',
'axes.linewidth': 0.75,
'patch.linewidth': 0.5,
'mathtext.fallback_to_cm': False,
'mathtext.fontset': 'custom',
}
mpl.rcParams.update(params)
# I think these need to be set with matplotlib.rc() for some reason
#mpl.rc('text.latex', preamble=r'\usepackage{times}') # try to make sure we're using times
mpl.rc('text', usetex=True)
### functions ###
def cell_idx_to_py_idx(cell_idx):
foo = re.match(r'(\D+)(\d+)', cell_idx).groups()
return ( int(foo[1])-1 ,
sum([ (26**i)*(ord(x.lower())-ord('a')+1) for i,x in enumerate(reversed(foo[0])) ])-1 )
### MAIN ###
all_data = []
wb = openpyxl.load_workbook(filename=FILENAME, use_iterators=True, data_only=True)#, read_only=True, data_only=True, use_iterators=True)
ws = wb.get_active_sheet()
for sample_data in DATA_CELLS:
d = np.array([ [ float(cell.internal_value) for cell in row ] for row in ws.iter_rows(range_string='{}:{}'.format(*sample_data)) ])
all_data.append(d)
dkd50 = []
dkd90 = []
for di, d in enumerate(all_data):
times = d[:,0]
num_bottles = int((d.shape[1]-1)/2.0)
dkd50.append([])
dkd90.append([])
for bi in range(num_bottles):
total = d[0,2*bi+1] + d[0,2*bi+2]
pdead = d[:,2*bi+1+1] / total
kd = np.interp([0.5, 0.9], pdead, times) # numpy 1-D linear interpolation
## fanicer scipy interpolate
#interpfunc = interp1d(pdead, times, kind='slinear', bounds_error=False)
#kd = interpfunc([0.5, 0.9])
#print(di, bi, total, *kd, sep='\t')
#print(di)
print di
#print(di, bi, total, kd)
dkd50[-1].append(kd[0])
dkd90[-1].append(kd[1])
# plotting
fig = pylab.figure()
ax = pylab.subplot(111)
rects = []
for d,offset,color in ((dkd50,-.4,'#222222'), (dkd90,.00,'#CCCCCC')):
yerr = [np.std(x)/np.sqrt(len(x)) for x in d]
yerr[1] = np.nan # remove error on cyp-II (second set of bars)
rects.append(
ax.bar(np.arange(len(d))+offset,
[np.mean(x) for x in d],
yerr=yerr, #[np.std(x)/np.sqrt(len(x)) for x in d],
ecolor='k',
width=.4,
capsize=3,
color=color)
)
# make cyp-II bars dashed border
rects[0][1].set_linestyle('dashed')
rects[0][1].set_linewidth(1)
rects[1][1].set_linestyle('dashed')
rects[1][1].set_linewidth(1)
ax.set_xticks(np.arange(len(d)))
ax.set_xticklabels( ('$Cyp-l\ wt$', '$Cyp-ll\ wt$', '$Cyp-l\ kdr$', '$Cyp-lll\ kdr$\n($gam$)'), rotation=45)
ax.set_yticklabels([r'\textsf{%g}'%x for x in ax.get_yticks()])
ax.set_ylabel('Minutes')
ax.legend(rects, ('KD50', 'KD90'), loc='upper left')
pylab.tight_layout(pad=0.25, h_pad=None, w_pad=None, rect=(0,0,1,1))
pylab.show()
#pylab.savefig("bioassays.pdf")

## Sheet: CNVnator Data S3
Whole genome sequencing data was analyzed using CNVnator (v0.3) with a bin size of 200bp on the whole genome.
Listed are CNVs that were detected within or near the selected haplotype region (chrX:15146000-15302000):
Pre-2006 A. coluzzii (N=12)
CNV_type	coordinates	CNV_size	normalized_RD	p-val1	p-val2	p-val3	p-val4	q0	Notes	Flags
deletion	chrX:15175601-15177000	1400	0.218917	37.8152	3.11e-11	1	1	0.18711	Intergenic	¹
duplication	chrX:15216801-15221600	4800	2.65193	1.22e-05	9.03e-80	1.91928	6.79e-43	0.35654	Intergenic
deletion	chrX:15224201-15225600	1400	0	3.19e-09	1.36e-53	1	1	0.224199	Intergenic	¹
duplication	chrX:15225601-15230600	5000	2.76254	0.000829488	3.61e-10	2.22737	0.013122	0.18328	Intergenic	¹
Post-2006 A. coluzzii (N=17)
deletion	chrX:15175801-15176400	600	0.190193	21849.9	2.95e-06	1	1	0.26087	Intergenic	¹ ²
deletion	chrX:15214001-15214400	400	0.224104	90054.6	0.049758	1	1	0.612648	Intergenic	¹ ² ³
deletion	chrX:15224001-15225600	1600	0.0808922	5.25786	1.18e-05	1	1	0.0907643	Intergenic	¹
SAVANNA (post 2006 A. gambiae (N=7))
deletion	chrX:15148801-15150000	1200	0.440609	19.4319	0.00532234	1	1	0.381974	intergenic	¹
deletion	chrX:15224201-15225600	1400	0	1.83e-06	9.61e-38	1	1	0.202381	intergenic	¹
duplication	chrX:15225601-15246600	21000	2.49847	0	2870000000	0	2870000000	0.150073	CYP9K1
normalized_RD -- normalized to 1.
p-val1 -- is calculated using t-test statistics.
p-val2 -- is from probability of RD values within the region to be in the tails of gaussian distribution describing frequencies of RD values in bins.
p-val3 -- same as p-val1 but for the middle of CNV
p-val4 -- same as p-val2 but for the middle of CNV
q0 -- fraction of reads mapped with q0 quality
¹Low confidence due to high FDR for deletion detection with CNVnator
² CNVs <1kb are commonly filtered out.
³ q0 values >0.5 are commonly filtered out.

## Sheet: Fig1_genotype_data
Figure 1 summary data:
Year	N	Month	Ag Bamako	%bamako	A. coluzzii	%coluzzii	A. gambiae	%gambaie
1981	68	Jul,Sep	18	0.28	44	0.69	2	0.03	Toure et al. 1998
1982	361	Jul,Sep	121	0.34	220	0.63	11	0.03	Toure et al. 1998
1984	174	Jul,Sep	26	0.16	128	0.78	10	0.06	Toure et al. 1998
1985	793	Jul	236	0.31	448	0.59	73	0.1	Toure et al. 1998
1987	119	Aug	36	0.33	67	0.61	6	0.06	Toure et al. 1998
1992	326	Sep	95	0.33	185	0.64	10	0.03	Toure et al. 1998
1993	457	Jul,Aug	106	0.25	308	0.72	11	0.03	Toure et al. 1998
2002	90	Aug	23	0.27	53	0.62	10	0.12	See below
2004	108	Aug	33	0.33	63	0.62	5	0.05	See below
2006	92	Aug	11	0.15	50	0.7	10	0.14	See below
2010	167	Sep	20	0.13	69	0.46	60	0.4	See below
2011	52	Sep	0	0	42	0.95	2	0.05	See below
2012	389	Sep	5	0.02	223	0.84	37	0.14	See below
2014	179	Aug	0	0	158	0.88	21	0.12	See Table 1					Sav=gambiae
														Mop+For=coluzzii
id	banked_sample_id	collection_id	population	collect_date	tube_num	collection_site_id	country	collection_site_lat	collection_site_long	species	sex	life_stage	food_state	ChrForm2	01039-358	01061-057	01073-213	04679-157	04691-107	04707-118	04707-KDR	10313-052	10315-679	10317-546	28S	28SIGS-540	28S_Fanello	28S_Favia	2La	2Rb	2Rc	2Rd	2Rj	2Ru	ChrForm	CYP9K1	CYP9K1-alt	kdr	LCN_group	Pf	Scott	Xag
23357	02SEL001	02SEL	Selinkenyi	2002-08-04	1	Selinkenyi	Mali	11.7	-8.2833	Anopheles gambiae	f	F0 adults	half-gravid	Bam	A;A	C;T	A;G		G;G	T;C		A;A	A;A	C;T	S-backcross	C;C	S		2	-	2	-	2	2	Bam				Bam		G	G
24062	02SEL002	02SEL	Selinkenyi	2002-08-04	2	Selinkenyi	Mali	11.7	-8.2833	Anopheles gambiae	f	F0 adults	half-gravid	Sav											S		S		2	-	-	-	-	-	Sav			S;S	gambiae		G	G
23360	02SEL005	02SEL	Selinkenyi	2002-08-04	5	Selinkenyi	Mali	11.7	-8.2833	Anopheles gambiae	f	F0 adults	half-gravid	Mop	C;C	T;T	G;G	C;C	A;A	C;C		G;G	G;G	T;T	M	T;T	M		2	2	2	-	-	-	Mop	AAGA;AAGA	c2;c2		coluzzii		gambiae	G
23362	02SEL008	02SEL	Selinkenyi	2002-08-04	8	Selinkenyi	Mali	11.7	-8.2833	Anopheles gambiae	f	F0 adults	half-gravid	Bam	A;A	C;C	A;A	T;T	G;A	T;T		A;A	A;A	C;C	S	C;C	S		?	2	2	-	2	2	Bam			S;S	Bam		G	G
23363	02SEL009	02SEL	Selinkenyi	2002-08-04	9	Selinkenyi	Mali	11.7	-8.2833	Anopheles gambiae	f	F0 adults	half-gravid	Mop	A;C	T;T	G;G	C;C	A;A	C;C		G;G	G;G	T;T	M	T;T	M		2	1	1	-	-	-	Mop				coluzzii		G	G
23364	02SEL010	02SEL	Selinkenyi	2002-08-04	10	Selinkenyi	Mali	11.7	-8.2833	Anopheles gambiae	f	F0 adults	half-gravid	Mop	C;C	T;T	G;G	C;C	A;A	C;C		G;G	G;G	T;T	M	T;T	M		2	2	2	-	-	-	Mop	AAGT;AAGA	c3;c2	S;S	coluzzii		G	G
23365	02SEL012	02SEL	Selinkenyi	2002-08-04	12	Selinkenyi	Mali	11.7	-8.2833	Anopheles gambiae	f	F0 adults	half-gravid	Mop	C;C	T;T	G;G	C;C	A;A	C;C		G;G	G;G	T;T	M	T;T	M		2	-	-	-	-	1	Mop				coluzzii		G	G
23366	02SEL013	02SEL	Selinkenyi	2002-08-04	13	Selinkenyi	Mali	11.7	-8.2833	Anopheles gambiae	f	F0 adults	half-gravid	Mop	C;C	T;T	G;G	C;C	A;A	C;C		G;G	G;G	T;T	M	T;T	M		2	1	1	-	-	1	Mop	AAGT;AAGT	c3;c3	S;S	coluzzii		G	G
23367	02SEL014	02SEL	Selinkenyi	2002-08-04	14	Selinkenyi	Mali	11.7	-8.2833	Anopheles gambiae	f	F0 adults	half-gravid	Bam	A;A	C;C	A;A	T;T	G;A	T;T		A;A	A;A	C;C	S	C;C	S		?	2	2	-	2	2	Bam				Bam		G	G
11517	02SEL015	02SEL	Selinkenyi	2002-08-04	15	Selinkenyi	Mali	11.7	-8.2833	Anopheles gambiae	f	F0 adults	half-gravid	Mop	C;C	T;T	G;G	C;C	A;A	C;C		G;G	G;G	T;T	M	T;T	M		2	-	-	-	-	-	Mop			S;S	coluzzii		G	G
23368	02SEL018	02SEL	Selinkenyi	2002-08-04	18	Selinkenyi	Mali	11.7	-8.2833	Anopheles gambiae	f	F0 adults	half-gravid	Bam	A;A	C;C	A;A	T;T	G;A	T;T		A;A	A;A	C;C	S	C;C	S		2	-	2	-	2	2	Bam				Bam		G	G
11518	02SEL019	02SEL	Selinkenyi	2002-08-04	19	Selinkenyi	Mali	11.7	-8.2833	Anopheles gambiae	f	F0 adults	half-gravid	Mop	C;C	T;T	G;G	C;C	A;A	C;C		G;G	G;G	T;T	M	T;T	M		-	-	-	-	-	-	For			S;S	coluzzii		G	G
23358	02SEL020	02SEL	Selinkenyi	2002-08-04	20	Selinkenyi	Mali	11.7	-8.2833	Anopheles gambiae	f	F0 adults	half-gravid	Bam											n/a		no amplification		2	2	2	-	2	2	Bam				Bam		no amplification
23370	02SEL024	02SEL	Selinkenyi	2002-08-04	24	Selinkenyi	Mali	11.7	-8.2833	Anopheles gambiae	f	F0 adults	half-gravid	Bam	A;A	C;C	A;A	T;T	G;G	T;T		A;G	A;G	C;T	S-backcross	C;C	S		2	-	2	-	2	2	Bam			S;S	Bam		G	G
24063	02SEL026	02SEL	Selinkenyi	2002-08-04	26	Selinkenyi	Mali	11.7	-8.2833	Anopheles gambiae sensu lato	f	F0 adults		Bam													no amplification		2	-	2	-	2	2	Bam				Bam		no amplification
23372	02SEL028	02SEL	Selinkenyi	2002-08-04	28	Selinkenyi	Mali	11.7	-8.2833	Anopheles gambiae	f	F0 adults	half-gravid	Mop	C;C	T;T	G;G	C;C	A;A	C;C		G;G	G;G	T;T	M	T;T	M		2	1	1	-	-	-	Mop			S;S	coluzzii		G	G
11581	02SEL029	02SEL	Selinkenyi	2002-08-04	29	Selinkenyi	Mali	11.7	-8.2833	Anopheles gambiae	f	F0 adults	half-gravid	Sav	A;A	C;C	A;A	T;T	G;G	T;T		A;A	A;A	C;C	S	C;C	S	NA	2	1	1	-	-	1	Sav			W;S	gambiae		G	G
23373	02SEL030	02SEL	Selinkenyi	2002-08-04	30	Selinkenyi	Mali	11.7	-8.2833	Anopheles gambiae	f	F0 adults	half-gravid	Mop	C;C	T;T	G;G	C;C	A;A	C;C		G;G	G;G	T;T	M	T;T	M		2	2	2	-	-	-	Mop	AAGT;AAGT	c3;c3	S;S	coluzzii		G	G
23376	02SEL038	02SEL	Selinkenyi	2002-08-04	38	Selinkenyi	Mali	11.7	-8.2833	Anopheles gambiae	f	F0 adults	half-gravid	Mop	C;C	T;T	G;G	C;C	A;A	C;C		G;G	G;G	T;T	M	T;T	M		2	2	2	-	-	-	Mop	AAGT;AAGT	c3;c3	S;S	coluzzii		G	G
23377	02SEL039	02SEL	Selinkenyi	2002-08-04	39	Selinkenyi	Mali	11.7	-8.2833	Anopheles gambiae	f	F0 adults	half-gravid	Mop	C;C	T;T	G;G	C;C	A;A	T;T		G;G	G;G	T;T	M-backcross	T;T	M		2	1	1	-	-	1	Mop			S;S	coluzzii		G	G
23378	02SEL040	02SEL	Selinkenyi	2002-08-04	40	Selinkenyi	Mali	11.7	-8.2833	Anopheles gambiae	f	F0 adults	half-gravid	Mop	C;C	T;T	G;G	C;C	A;A	C;C		G;G	G;G	T;T	M	T;T	M		?	1	1	-	-	1	Mop			S;S	coluzzii		G	G
23383	02SEL046	02SEL	Selinkenyi	2002-08-04	46	Selinkenyi	Mali	11.7	-8.2833	Anopheles gambiae	f	F0 adults	half-gravid	Mop	C;C	T;T	G;G	C;C	A;A	C;C		G;G	G;G	T;T	M	T;T	M		2	2	2	-	-	-	Mop			S;S	coluzzii		G	G
23384	02SEL047	02SEL	Selinkenyi	2002-08-04	47	Selinkenyi	Mali	11.7	-8.2833	Anopheles gambiae	f	F0 adults	half-gravid	Mop	C;C	T;T	G;G	C;C	A;A	C;C		G;G	G;G	T;T	M	T;T	M		?	2	2	-	-	-	Mop			S;S	coluzzii		G	G
23385	02SEL049	02SEL	Selinkenyi	2002-08-04	49	Selinkenyi	Mali	11.7	-8.2833	Anopheles gambiae	f	F0 adults	half-gravid	Mop	C;C	T;T	G;G	C;C	A;A	C;C		G;G	G;G	T;T	M	T;T	M		2	2	2	-	-	-	Mop			S;S	coluzzii		G	G
23239	02SEL051	02SEL	Selinkenyi	2002-08-04	51	Selinkenyi	Mali	11.7	-8.2833	Anopheles gambiae	f	F0 adults	half-gravid	Mop	C;C	T;T	G;G	C;C	A;A	C;C		G;G	G;G	T;T	M	T;T	M		2	2	2	-	-	-	Mop			S;S	coluzzii		G	G
23238	02SEL052	02SEL	Selinkenyi	2002-08-04	52	Selinkenyi	Mali	11.7	-8.2833	Anopheles gambiae	f	F0 adults	half-gravid	Mop	C;C	T;T	G;G	C;C	A;A	C;C		G;G	G;G	T;T	M	T;T	M		2	-	-	-	-	1	Mop			S;S	coluzzii		G	G
24064	02SEL054	02SEL	Selinkenyi	2002-08-04	54	Selinkenyi	Mali	11.7	-8.2833	Anopheles gambiae	f	F0 adults		Bam													S		2	-	2	-	2	2	Bam			S;S	Bam		G	G
23371	02SEL056	02SEL	Selinkenyi	2002-08-04	56	Selinkenyi	Mali	11.7	-8.2833	Anopheles gambiae	f	F0 adults	half-gravid	Bam	A;C	C;T	A;A	T;C	G;A	T;C		A;A	A;A	C;C	S-backcross	C;C	S		2	-	2	-	2	2	Bam			S;S	Bam		G	G
23234	02SEL058	02SEL	Selinkenyi	2002-08-04	58	Selinkenyi	Mali	11.7	-8.2833	Anopheles gambiae	f	F0 adults	half-gravid	Mop	C;C	T;T	G;G	C;C	A;A	C;C		G;G	G;G	T;T	M	T;T	M		2	2	2	-	-	-	Mop			S;S	coluzzii		G	G
11519	02SEL060	02SEL	Selinkenyi	2002-08-04	60	Selinkenyi	Mali	11.7	-8.2833	Anopheles gambiae	f	F0 adults	half-gravid	Mop	C;C	T;T	G;G	C;C	A;A	C;C		G;G	G;G	T;T	M	T;T	M		2	-	-	-	-	-	Mop			S;S	coluzzii		G	G
23231	02SEL066	02SEL	Selinkenyi	2002-08-04	66	Selinkenyi	Mali	11.7	-8.2833	Anopheles gambiae	f	F0 adults	half-gravid	Mop	C;C	T;T	G;G	C;C	A;A	C;C		G;G	G;G	T;T	M	T;T	M		2	1	1	-	-	1	Mop			S;S	coluzzii		G	G
11536	02SEL067	02SEL	Selinkenyi	2002-08-04	67	Selinkenyi	Mali	11.7	-8.2833	Anopheles gambiae	f	F0 adults	half-gravid	Sav	A;C	C;T	A;G	C;C	G;A	T;C		A;G	A;G	C;T	H	C;T	S		?	-	2	-	-	2	Sav				F1		G	G
11520	02SEL068	02SEL	Selinkenyi	2002-08-04	68	Selinkenyi	Mali	11.7	-8.2833	Anopheles gambiae	f	F0 adults	half-gravid	Sav				C;C		T;T		?			S	?	S		2	1	1	-	-	1	Sav			S;S	no amplification		G	G
23230	02SEL069	02SEL	Selinkenyi	2002-08-04	69	Selinkenyi	Mali	11.7	-8.2833	Anopheles gambiae	f	F0 adults	half-gravid	Mop	C;C	T;T	G;G	C;C	A;A	C;C		G;G	G;G	T;T	M	T;T	M		2	1	1	-	-	1	Mop			S;S	coluzzii		G	G
23229	02SEL072	02SEL	Selinkenyi	2002-08-04	72	Selinkenyi	Mali	11.7	-8.2833	Anopheles gambiae	f	F0 adults	half-gravid	Mop	C;C	T;T	G;G	C;C	A;A	C;C		G;G	G;G	T;T	M	T;T	M		2	1	1	-	-	-	Mop			S;S	coluzzii		G	G
23228	02SEL074	02SEL	Selinkenyi	2002-08-04	74	Selinkenyi	Mali	11.7	-8.2833	Anopheles gambiae	f	F0 adults	half-gravid	Mop	C;C	T;T	G;G	C;C	A;A	C;C		G;G	G;G	T;T	M	T;T	M		2	-	-	-	-	1	Mop			S;S	coluzzii		G	G
11521	02SEL075	02SEL	Selinkenyi	2002-08-04	75	Selinkenyi	Mali	11.7	-8.2833	Anopheles gambiae	f	F0 adults	half-gravid	Mop	C;C	T;T	G;G	C;C	A;A	C;C		G;G	G;G	T;T	M	T;T	M		2	-	-	-	-	-	Mop			S;S	coluzzii		G	G
24067	02SEL076	02SEL	Selinkenyi	2002-08-04	76	Selinkenyi	Mali	11.7	-8.2833	Anopheles gambiae	f	F0 adults		Mop											M		M		?	1	1	-	-	1	Mop			S;S	coluzzii		G	G
23227	02SEL077	02SEL	Selinkenyi	2002-08-04	77	Selinkenyi	Mali	11.7	-8.2833	Anopheles gambiae	f	F0 adults	half-gravid	Bam	C;C	T;T	G;G	C;C	A;A	C;C		G;G	G;G	T;T	M	T;T	S		2	2	2	-	2	2	Bam			S;S	Bam		G	G
24068	02SEL079	02SEL	Selinkenyi	2002-08-04	79	Selinkenyi	Mali	11.7	-8.2833	Anopheles gambiae	f	F0 adults		Mop											M		M		?	1	1	-	-	1	Mop			S;S	coluzzii		G	G
24069	02SEL081	02SEL	Selinkenyi	2002-08-04	81	Selinkenyi	Mali	11.7	-8.2833	Anopheles gambiae	f	F0 adults		Bam											S		S		2	-	2	-	2	2	Bam			S;S	Bam		G	G
24070	02SEL082	02SEL	Selinkenyi	2002-08-04	82	Selinkenyi	Mali	11.7	-8.2833	Anopheles gambiae	f	F0 adults		Mop											M		M		2	2	2	-	-	-	Mop			S;S	coluzzii		G	G
23225	02SEL083	02SEL	Selinkenyi	2002-08-04	83	Selinkenyi	Mali	11.7	-8.2833	Anopheles gambiae	f	F0 adults	half-gravid	Bam	A;A	C;C	A;A	T;T	G;G	T;T		A;G	A;G	C;C	S	C;C	S		2	-	2	-	2	2	Bam			S;S	Bam		G	G
23223	02SEL085	02SEL	Selinkenyi	2002-08-04	85	Selinkenyi	Mali	11.7	-8.2833	Anopheles gambiae	f	F0 adults	half-gravid	Mop	C;C	T;T	G;G	C;C	A;A	C;C		G;G	G;G	T;T	M	T;T	M		2	2	2	-	-	-	Mop			S;S	coluzzii		G	G
24071	02SEL086	02SEL	Selinkenyi	2002-08-04	86	Selinkenyi	Mali	11.7	-8.2833	Anopheles gambiae	f	F0 adults		Mop											M		M		2	1	1	-	-	-	Mop			S;S	coluzzii		G	G
24072	02SEL087	02SEL	Selinkenyi	2002-08-04	87	Selinkenyi	Mali	11.7	-8.2833	Anopheles gambiae	f	F0 adults		Bam											S		S		2	-	2	-	2	2	Bam				Bam		G	G
23222	02SEL088	02SEL	Selinkenyi	2002-08-04	88	Selinkenyi	Mali	11.7	-8.2833	Anopheles gambiae	f	F0 adults	half-gravid	Mop	C;C	T;T	G;G	C;C	A;A	C;C		G;G	G;G	T;T	M	T;T	M		2	2	2	-	-	-	Mop			S;S	coluzzii		G	G
24073	02SEL089	02SEL	Selinkenyi	2002-08-04	89	Selinkenyi	Mali	11.7	-8.2833	Anopheles gambiae sensu lato	f	F0 adults		Mop													no amplification		2	-	-	-	-	1	Mop
23221	02SEL090	02SEL	Selinkenyi	2002-08-04	90	Selinkenyi	Mali	11.7	-8.2833	Anopheles gambiae	f	F0 adults	half-gravid	Mop	C;C	T;T	G;G	C;C	A;A	C;C		G;G	G;G	T;T	M	T;T	M		2	2	2	-	-	-	Mop			S;S	coluzzii		G	G
23220	02SEL091	02SEL	Selinkenyi	2002-08-04	91	Selinkenyi	Mali	11.7	-8.2833	Anopheles gambiae	f	F0 adults	half-gravid	Bam	A;A	C;C	A;A	T;T	G;G	T;T		A;A	A;A	C;C	S	C;C	S		2	1	2	-	2	2	Bam			S;S	Bam		G	G
23219	02SEL092	02SEL	Selinkenyi	2002-08-04	92	Selinkenyi	Mali	11.7	-8.2833	Anopheles gambiae	f	F0 adults	half-gravid	Bam	A;A	C;C	A;A	T;T	G;G	T;T		A;A	A;A	C;C	S	C;C	S		2	1	2	-	2	2	Bam			S;S	Bam		G	G
23218	02SEL093	02SEL	Selinkenyi	2002-08-04	93	Selinkenyi	Mali	11.7	-8.2833	Anopheles gambiae	f	F0 adults	half-gravid	Mop	C;C	T;T	G;G	C;C	A;A	C;C		G;G	G;G	T;T	M	T;T	M		2	2	2	-	-	-	Mop			S;S	coluzzii		G	G
23217	02SEL094	02SEL	Selinkenyi	2002-08-04	94	Selinkenyi	Mali	11.7	-8.2833	Anopheles gambiae	f	F0 adults	half-gravid	Mop	C;C	T;T	G;G	C;C	A;A	C;C		G;G	G;G	T;T	M	T;T	M		2	1	1	-	-	1	Mop			S;S	coluzzii		G	G
11582	02SEL095	02SEL	Selinkenyi	2002-08-04	95	Selinkenyi	Mali	11.7	-8.2833	Anopheles gambiae	f	F0 adults	half-gravid	Sav	A;A	C;C	A;A	T;T	G;G	T;T		A;A	A;A	C;C	S	C;C	S	S	1	1	-	-	-	-	Sav			W;S	gambiae		G	G
23215	02SEL098	02SEL	Selinkenyi	2002-08-04	98	Selinkenyi	Mali	11.7	-8.2833	Anopheles gambiae	f	F0 adults	half-gravid	Mop	C;C	T;T	G;G	C;C	A;A	C;C		G;G	G;G	T;T	M	T;T	M		2	1	1	-	-	1	Mop			S;S	coluzzii		G	G
23214	02SEL099	02SEL	Selinkenyi	2002-08-04	99	Selinkenyi	Mali	11.7	-8.2833	Anopheles gambiae	f	F0 adults	half-gravid	Mop	C;C	T;T	G;G	C;C	A;A	C;C		G;G	G;G	T;T	M	T;T	M		2	1	1	-	-	1	Mop			S;S	coluzzii		G	G
23213	02SEL100	02SEL	Selinkenyi	2002-08-04	100	Selinkenyi	Mali	11.7	-8.2833	Anopheles gambiae	f	F0 adults	half-gravid	Mop	C;C	T;T	G;G	C;C	A;A	C;C		G;G	G;G	T;T	M	T;T	M		2	2	2	-	-	-	Mop			S;S	coluzzii		G	G
23212	02SEL101	02SEL	Selinkenyi	2002-08-04	101	Selinkenyi	Mali	11.7	-8.2833	Anopheles gambiae	f	F0 adults	half-gravid	Mop	C;C	T;T	G;G	C;C	G;A	T;C		G;G	G;G	T;T	M-backcross	T;T	M		2	1	1	-	-	1	Mop			S;S	coluzzii		G	G
23210	02SEL104	02SEL	Selinkenyi	2002-08-04	104	Selinkenyi	Mali	11.7	-8.2833	Anopheles gambiae	f	F0 adults	half-gravid	Mop	C;C	T;T	G;G	C;C	A;A	C;C		G;G	G;G	T;T	M	T;T	M		2	1	1	-	-	1	Mop			S;S	coluzzii		G	G
24075	02SEL105	02SEL	Selinkenyi	2002-08-04	105	Selinkenyi	Mali	11.7	-8.2833	Anopheles gambiae	f	F0 adults		Bam											S		S		2	-	2	-	2	2	Bam			S;S	Bam		G	G
23209	02SEL106	02SEL	Selinkenyi	2002-08-04	106	Selinkenyi	Mali	11.7	-8.2833	Anopheles gambiae	f	F0 adults	half-gravid	Mop	C;C	T;T	G;G	C;C	A;A	C;C		G;G	G;G	T;T	M	T;T	M		2	2	2	-	-	-	Mop			S;S	coluzzii		G	G
11522	02SEL107	02SEL	Selinkenyi	2002-08-04	107	Selinkenyi	Mali	11.7	-8.2833	Anopheles gambiae	f	F0 adults	half-gravid	Mop	C;C	T;T	G;G	C;C	A;A	C;C		G;G	G;G	T;T	M	T;T	M		2	-	-	-	-	-	Mop				coluzzii		gambiae	G
11583	02SEL108	02SEL	Selinkenyi	2002-08-04	108	Selinkenyi	Mali	11.7	-8.2833	Anopheles gambiae	f	F0 adults	half-gravid	Sav	A;A	C;C	A;A	T;T	G;G	T;T		A;A	A;A	C;C	S	C;C	S		2	1	1	-	-	1	Sav			S;S	gambiae		G	G
23207	02SEL110	02SEL	Selinkenyi	2002-08-04	110	Selinkenyi	Mali	11.7	-8.2833	Anopheles gambiae	f	F0 adults	half-gravid	Mop	C;C	T;T	G;G	C;C	A;A	C;C		G;G	G;G	C;T	M	T;T	M		-	2	2	-	-	-	Mop			S;S	coluzzii		G	G
11523	02SEL113	02SEL	Selinkenyi	2002-08-04	113	Selinkenyi	Mali	11.7	-8.2833	Anopheles gambiae	f	F0 adults	half-gravid	Mop	C;C	T;T	G;G	C;C	A;A	C;C		G;G	G;G	T;T	M	T;T	M		2	-	-	-	-	-	Mop	AAGA;AAGA	c2;c2	S;S	coluzzii		G	G
23206	02SEL114	02SEL	Selinkenyi	2002-08-04	114	Selinkenyi	Mali	11.7	-8.2833	Anopheles gambiae	f	F0 adults	half-gravid	Mop	C;C	T;T	G;G	C;C	A;A	C;C		G;G	G;G	T;T	M	T;T	M		2	1	1	-	-	1	Mop	AAGT;AAGA	c3;c2	S;S	coluzzii		G	G
24078	02SEL115	02SEL	Selinkenyi	2002-08-04	115	Selinkenyi	Mali	11.7	-8.2833	Anopheles gambiae	f	F0 adults		Mop											M		M		2	1	1	-	-	-	Mop	AAGT;AAGA	c3;c2	S;S	coluzzii		G	G
23205	02SEL116	02SEL	Selinkenyi	2002-08-04	116	Selinkenyi	Mali	11.7	-8.2833	Anopheles gambiae	f	F0 adults	half-gravid	Mop	C;C	T;T	G;G	C;C	A;A	C;C		G;G	G;G	T;T	M	T;T	M		2	2	1	-	-	-	Mop	AAGT;AAGA	c3;c2	S;S	coluzzii		G	G
23203	02SEL118	02SEL	Selinkenyi	2002-08-04	118	Selinkenyi	Mali	11.7	-8.2833	Anopheles gambiae	f	F0 adults	half-gravid	Sav-M	C;C	T;T	G;G	C;C	A;A	C;C		G;G	G;G	T;T	M	T;T	S		2	-	1	-	-	1	Sav	AAGT;AAGA	c3;c2	S;S	coluzzii		G	G
1988	02SEL120	02SEL	Selinkenyi	2002-08-04	120	Selinkenyi	Mali	11.7	-8.2833	Anopheles gambiae	f	F0 adults	half-gravid	Sav	A;A	C;C	A;A	T;T	G;G	T;T		A;G	A;G	C;T	S-backcross	C;C	S		2	1	1	-	-	1	Sav	AAGT;AAGT	c3;c3		gambiae		gambiae	G
23202	02SEL121	02SEL	Selinkenyi	2002-08-04	121	Selinkenyi	Mali	11.7	-8.2833	Anopheles gambiae	f	F0 adults	half-gravid	Mop	C;C	T;T	G;G	C;C	A;A	C;C		G;G	G;G	T;T	M	T;T	M		2	1	1	-	-	1	Mop	ATGA;GTAT	ATGA;c1	S;S	coluzzii		G	G
23201	02SEL122	02SEL	Selinkenyi	2002-08-04	122	Selinkenyi	Mali	11.7	-8.2833	Anopheles gambiae	f	F0 adults	half-gravid	Mop	C;C	T;T	G;G	C;C	A;A	C;C		G;G	G;G	T;T	M	T;T	M		2	1	1	-	-	1	Mop	AAGT;AAGA	c3;c2	S;S	coluzzii		G	G
11584	02SEL123	02SEL	Selinkenyi	2002-08-04	123	Selinkenyi	Mali	11.7	-8.2833	Anopheles gambiae	f	F0 adults	half-gravid	Sav	A;A	C;C	A;A	T;T	G;G	T;T		A;A	A;A		S	C;C	S		2	2	-	-	-	-	Sav			W;S	gambiae		G	G
24080	02SEL129	02SEL	Selinkenyi	2002-08-04	129	Selinkenyi	Mali	11.7	-8.2833	Anopheles gambiae	f	F0 adults		Sav											S		S		2	2	-	-	-	-	Sav	AAGT;AAGT	c3;c3	S;S	gambiae		G	G
23196	02SEL130	02SEL	Selinkenyi	2002-08-04	130	Selinkenyi	Mali	11.7	-8.2833	Anopheles gambiae	f	F0 adults	half-gravid	Mop	C;C	T;T	G;G	C;C	A;A	C;C		A;G	G;G	T;T	M	T;T	M		2	-	-	-	-	1	Mop	AAGA;AAGA	c2;c2	S;S	coluzzii		G	G
23195	02SEL132	02SEL	Selinkenyi	2002-08-04	132	Selinkenyi	Mali	11.7	-8.2833	Anopheles gambiae	f	F0 adults	half-gravid	Mop	C;C	T;T	G;G	C;C	A;A	C;C		G;G	G;G	T;T	M	T;T	M		2	1	-	-	-	1	Mop	AAGA;AAGA	c2;c2		coluzzii		gambiae	G
23194	02SEL133	02SEL	Selinkenyi	2002-08-04	133	Selinkenyi	Mali	11.7	-8.2833	Anopheles gambiae	f	F0 adults	half-gravid	Bam	A;A	C;C	A;A	T;T	G;G	T;T		A;A	A;A	C;C	S	C;C	S		2	2	2	-	2	2	Bam	AAGT;AAGT	c3;c3	S;S	Bam		G	G
11524	02SEL134	02SEL	Selinkenyi	2002-08-04	134	Selinkenyi	Mali	11.7	-8.2833	Anopheles gambiae	f	F0 adults	half-gravid	Mop	A;C	T;T	A;G		A;A	C;C		G;G	A;G	T;T	M-backcross	T;T	M		2	-	-	-	-	-	Mop	AAGT;AAGA	c3;c2	S;S	coluzzii		G	G
1556	02SEL138	02SEL	Selinkenyi	2002-08-04	138	Selinkenyi	Mali	11.7	-8.2833	Anopheles gambiae	f	F0 adults	half-gravid	Mop	C;C	T;T	G;G	C;C	A;A	C;C		G;G	G;G	T;T	M	T;T	M		2	-	-	-	-	1	Mop	AAGT;AAGA	c3;c2	S;S	coluzzii		G	G
1555	02SEL139	02SEL	Selinkenyi	2002-08-04	139	Selinkenyi	Mali	11.7	-8.2833	Anopheles gambiae	f	F0 adults	half-gravid	Mop	C;C	T;T	G;G	C;C	A;A	C;C		G;G	G;G	T;T	M	T;T	M		?	2	2	-	-	-	Mop	AAGT;AAGA	c3;c2	S;S	coluzzii		G	G
1989	02SEL140	02SEL	Selinkenyi	2002-08-04	140	Selinkenyi	Mali	11.7	-8.2833	Anopheles gambiae	f	F0 adults	half-gravid	Sav	A;A	C;C	A;A	T;T	G;G	T;T		A;A	A;A	C;C	S	C;C	S		?	1	1	-	-	1	Sav			S;S	gambiae		G	G
1553	02SEL142	02SEL	Selinkenyi	2002-08-04	142	Selinkenyi	Mali	11.7	-8.2833	Anopheles gambiae	f	F0 adults	half-gravid	Bam	A;A	C;C	A;A	T;T	G;G	T;T		A;A	A;A	C;C	S	C;C	S		2	-	2	-	2	2	Bam	AAGT;AAGT	c3;c3	S;S	Bam		G	G
1551	04SEL001	04SEL	Selinkenyi	2004-09-27	1	Selinkenyi	Mali	11.7	-8.2833	Anopheles gambiae	f	F0 adults	half-gravid	Mop	C;C	T;T	G;G	C;C	A;A	C;C		G;G	G;G	T;T	M	T;T	M		?						Mop			S;S	coluzzii		G	G
1916	04SEL002	04SEL	Selinkenyi	2004-09-27	2	Selinkenyi	Mali	11.7	-8.2833	Anopheles gambiae	f	F0 adults	half-gravid	Mop	C;C	T;T	G;G	C;C	A;A	C;C		G;G	G;G	T;T	M	T;T	M		2	-	-	-	-	1	Mop			S;S	coluzzii		G	G
1917	04SEL004	04SEL	Selinkenyi	2004-09-27	4	Selinkenyi	Mali	11.7	-8.2833	Anopheles gambiae	f	F0 adults	half-gravid	Mop	C;C	T;T	G;G	C;C	A;A	C;C		G;G	G;G	T;T	M	T;T	M		2	1	1	-	-	-	Mop	AAGT;AAGA	c3;c2	S;S	coluzzii		G	G
1918	04SEL005	04SEL	Selinkenyi	2004-09-27	5	Selinkenyi	Mali	11.7	-8.2833	Anopheles gambiae	f	F0 adults	half-gravid	Mop	C;C	T;T	G;G	C;C	A;A	C;C		G;G	G;G	T;T	M	T;T	M	M	2	1	1	-	-	1	Mop	AAGT;GTAT	c3;c1	S;S	coluzzii		G	G
1919	04SEL006	04SEL	Selinkenyi	2004-09-27	6	Selinkenyi	Mali	11.7	-8.2833	Anopheles gambiae	f	F0 adults	half-gravid	Mop	C;C	T;T	G;G	C;C	A;A	C;C		G;G	G;G	T;T	M	T;T	M		2	1	1	-	-	-	Mop	AAGT;AAGT	c3;c3	S;S	coluzzii		G	G
1920	04SEL008	04SEL	Selinkenyi	2004-09-27	8	Selinkenyi	Mali	11.7	-8.2833	Anopheles gambiae	f	F0 adults	half-gravid	Mop	C;C	T;T	G;G	C;C	A;A	C;C		G;G	G;G	T;T	M	T;T	M	M	2	1	1	-	-	1	Mop	GTAT;GTAT	c1;c1	S;S	coluzzii		G	G
1548	04SEL009	04SEL	Selinkenyi	2004-09-27	9	Selinkenyi	Mali	11.7	-8.2833	Anopheles gambiae	f	F0 adults	half-gravid	Mop	C;C	T;T	G;G	C;C	A;A	C;C		G;G	G;G	T;T	M	T;T	M		2	2	1	-	-	-	Mop	AAGA;AAGA	c2;c2	S;S	coluzzii		G	G
1547	04SEL010	04SEL	Selinkenyi	2004-09-27	10	Selinkenyi	Mali	11.7	-8.2833	Anopheles gambiae	f	F0 adults	half-gravid	Bam	A;A	C;C	A;A	T;T	G;G	T;T		A;A	A;A	C;C	S	C;C	S		2	1	2	-	2	2	Bam			S;S	Bam		G	G
1546	04SEL011	04SEL	Selinkenyi	2004-09-27	11	Selinkenyi	Mali	11.7	-8.2833	Anopheles gambiae	f	F0 adults	half-gravid	Bam	A;A	C;C	A;A	T;T	G;G	T;T		A;A	A;A	C;C	S	C;C	S		2	1	2	-	2	2	Bam	AAGT;AAGT	c3;c3	S;S	Bam		G	G
1545	04SEL012	04SEL	Selinkenyi	2004-09-27	12	Selinkenyi	Mali	11.7	-8.2833	Anopheles gambiae	f	F0 adults	half-gravid	Mop	C;C	T;T	G;G	C;C	G;A	C;C		G;G	G;G	T;T	M	T;T	M		2	1	1	-	-	1	Mop	AAGT;GTAT	c3;c1	S;S	coluzzii		G	G
1544	04SEL013	04SEL	Selinkenyi	2004-09-27	13	Selinkenyi	Mali	11.7	-8.2833	Anopheles gambiae	f	F0 adults	half-gravid	Bam	A;A	C;C	A;A	T;T	G;G	T;T		A;A	A;A	C;C	S	C;C	S		2	1	2	-	2	2	Bam	AAGT;AAGT	c3;c3	S;S	Bam		G	G
1543	04SEL014	04SEL	Selinkenyi	2004-09-27	14	Selinkenyi	Mali	11.7	-8.2833	Anopheles gambiae	f	F0 adults	half-gravid	Mop	C;C		G;G	C;C	A;A	C;C		G;G	G;G	T;T	M	?	M		2	2	2	-	-	-	Mop			S;S	coluzzii		G	G
1541	04SEL016	04SEL	Selinkenyi	2004-09-27	16	Selinkenyi	Mali	11.7	-8.2833	Anopheles gambiae	f	F0 adults	half-gravid	Mop	C;C	T;T	G;G	C;C	A;A	C;C		G;G	G;G	T;T	M	T;T	M		2	-	-	-	-	1	Mop			S;S	coluzzii		G	G
1540	04SEL017	04SEL	Selinkenyi	2004-09-27	17	Selinkenyi	Mali	11.7	-8.2833	Anopheles gambiae	f	F0 adults	half-gravid	Mop	C;C	T;T	G;G	C;C	A;A	C;C		G;G	G;G	T;T	M	T;T	M		2	1	1	-	-	1	Mop	AAGT;AAGA	c3;c2	S;S	coluzzii		G	G
1539	04SEL018	04SEL	Selinkenyi	2004-09-27	18	Selinkenyi	Mali	11.7	-8.2833	Anopheles gambiae	f	F0 adults	half-gravid	Mop	C;C	T;T	G;G	C;C	A;A	C;C		G;G	G;G	T;T	M	T;T	M		2	2	2	-	-	-	Mop			S;S	coluzzii		G	G
1538	04SEL019	04SEL	Selinkenyi	2004-09-27	19	Selinkenyi	Mali	11.7	-8.2833	Anopheles gambiae	f	F0 adults	half-gravid	Bam	A;A	C;C	A;A	T;T	G;G	T;T		A;A	A;A	C;C	S	C;C	S		2	1	2	-	2	2	Bam			S;S	Bam		G	G
1536	04SEL021	04SEL	Selinkenyi	2004-09-27	21	Selinkenyi	Mali	11.7	-8.2833	Anopheles gambiae	f	F0 adults	half-gravid	Mop	C;C	T;T	G;G	C;C	A;A	C;C		G;G	G;G	T;T	M	T;T	M		1	1	1	-	-	-	Mop			S;S	coluzzii		G	G
1535	04SEL022	04SEL	Selinkenyi	2004-09-27	22	Selinkenyi	Mali	11.7	-8.2833	Anopheles gambiae	f	F0 adults	half-gravid	Mop	C;C	T;T	G;G	C;C	A;A	C;C		G;G	G;G	T;T	M	T;T	M		2	1	1	-	-	1	Mop			S;S	coluzzii		G	G
1534	04SEL023	04SEL	Selinkenyi	2004-09-27	23	Selinkenyi	Mali	11.7	-8.2833	Anopheles gambiae	f	F0 adults	half-gravid	Mop	C;C	T;T	G;G	C;C	A;A	C;C		G;G	G;G	T;T	M	T;T	M		2	1	1	-	-	-	Mop			S;S	coluzzii		G	G
11561	04SEL025	04SEL	Selinkenyi	2004-09-27	25	Selinkenyi	Mali	11.7	-8.2833	Anopheles gambiae	f	F0 adults	half-gravid	Bam	A;A	C;C	A;A	T;T	G;G	T;T		A;G	A;G	C;T	S-backcross	C;C	S		2	-	2	-	2	2	Bam			S;S	Bam		G	G
1533	04SEL026	04SEL	Selinkenyi	2004-09-27	26	Selinkenyi	Mali	11.7	-8.2833	Anopheles gambiae	f	F0 adults	half-gravid	Mop	C;C	T;T	G;G	C;C	A;A	C;C		G;G	G;G	T;T	M	T;T	M		?	2	1	-	-	1	Mop			S;S	coluzzii		G	G
1532	04SEL027	04SEL	Selinkenyi	2004-09-27	27	Selinkenyi	Mali	11.7	-8.2833	Anopheles gambiae	f	F0 adults	half-gravid	Mop	C;C	T;T	G;G	C;C	A;A	C;C		G;G	G;G	T;T	M	T;T	M		2	-	-	-	-	1	Mop	AAGT;AAGT	c3;c3	S;S	coluzzii		G	G
1531	04SEL028	04SEL	Selinkenyi	2004-09-27	28	Selinkenyi	Mali	11.7	-8.2833	Anopheles gambiae	f	F0 adults	half-gravid	Mop	C;C	T;T	G;G	C;C	A;A	C;C		G;G	G;G	T;T	M	T;T	M		2	1	-	-	-	1	Mop	AAGT;AAGT	c3;c3	S;S	coluzzii		G	G
1530	04SEL029	04SEL	Selinkenyi	2004-09-27	29	Selinkenyi	Mali	11.7	-8.2833	Anopheles gambiae	f	F0 adults	half-gravid	Mop	C;C	T;T	G;G	C;C	A;A	C;C		G;G	G;G	T;T	M	T;T	M		2	1	1	-	-	-	Mop			S;S	coluzzii		G	G
1529	04SEL030	04SEL	Selinkenyi	2004-09-27	30	Selinkenyi	Mali	11.7	-8.2833	Anopheles gambiae	f	F0 adults	half-gravid	Mop	C;C	T;T	G;G	C;C	A;A	C;C		G;G	G;G	T;T	M	T;T	M		2	1	1	-	-	-	Mop	AAGA;AAGA	c2;c2	S;S	coluzzii		G	G
1528	04SEL031	04SEL	Selinkenyi	2004-09-27	31	Selinkenyi	Mali	11.7	-8.2833	Anopheles gambiae	f	F0 adults	half-gravid	Mop	C;C	T;T	G;G	C;C	A;A	C;C		G;G	G;G	T;T	M	T;T	M		2	1	1	1	-	-	Mop	AAGT;AAGA	c3;c2	S;S	coluzzii		G	G
11562	04SEL033	04SEL	Selinkenyi	2004-09-27	33	Selinkenyi	Mali	11.7	-8.2833	Anopheles gambiae	f	F0 adults	half-gravid	Bam	A;A	C;C	A;A	T;T	G;G	T;T		A;A	A;A	C;C	S	C;C	S		2	-	2	-	2	2	Bam			S;S	Bam		G	G
1526	04SEL034	04SEL	Selinkenyi	2004-09-27	34	Selinkenyi	Mali	11.7	-8.2833	Anopheles gambiae	f	F0 adults	half-gravid	Mop	C;C	T;T	G;G	C;C	A;A	C;C		G;G	G;G	T;T	M	T;T	M		2	2	2	-	-	-	Mop	AAGA;AAGA	c2;c2	S;S	coluzzii		G	G
11580	04SEL036	04SEL	Selinkenyi	2004-09-27	36	Selinkenyi	Mali	11.7	-8.2833	Anopheles gambiae	f	F0 adults	half-gravid	Bam	A;A	C;C	A;A	T;T	G;G	T;T		A;A	A;A	C;C	S	C;C	S		2	-	2	-	2	2	Bam	AAGT;AAGT	c3;c3	S;S	Bam		G	G
11563	04SEL037	04SEL	Selinkenyi	2004-09-27	37	Selinkenyi	Mali	11.7	-8.2833	Anopheles gambiae	f	F0 adults	half-gravid	Bam	A;A	C;C	A;A	T;T	G;G	T;T		A;A	A;A	C;C	S	C;C	S		2	-	2	-	2	2	Bam	AAGT;AAGT	c3;c3	W;S	Bam		G	G
1524	04SEL038	04SEL	Selinkenyi	2004-09-27	38	Selinkenyi	Mali	11.7	-8.2833	Anopheles gambiae	f	F0 adults	half-gravid	Mop	C;C	T;T	G;G	C;C	A;A	C;C		G;G	G;G	T;T	M	T;T	M		2	1	1	-	-	-	Mop	AAGT;AAGA	c3;c2	S;S	coluzzii		G	G
1523	04SEL039	04SEL	Selinkenyi	2004-09-27	39	Selinkenyi	Mali	11.7	-8.2833	Anopheles gambiae	f	F0 adults	half-gravid	Bam	A;A	C;C	A;A	T;T	G;G	T;T		A;A	A;A	C;C	S	C;C	S		2	1	2	-	2	2	Bam	AAGT;AAGT	c3;c3	S;S	Bam		G	G
1522	04SEL040	04SEL	Selinkenyi	2004-09-27	40	Selinkenyi	Mali	11.7	-8.2833	Anopheles gambiae	f	F0 adults	half-gravid	Bam	A;A	C;C	A;A	T;T	G;G	T;T		A;A	A;A	T;T	S	C;C	S		2	1	2	-	2	2	Bam	GTAT;GTAT	c1;c1	S;S	Bam		G	G
11564	04SEL041	04SEL	Selinkenyi	2004-09-27	41	Selinkenyi	Mali	11.7	-8.2833	Anopheles gambiae	f	F0 adults	half-gravid	Bam	A;A	C;C	A;A	T;T	G;G	T;T		G;G	G;G	T;T	S-backcross	C;C	S		2	-	2	-	2	2	Bam			S;S	Bam		G	G
1520	04SEL043	04SEL	Selinkenyi	2004-09-27	43	Selinkenyi	Mali	11.7	-8.2833	Anopheles gambiae	f	F0 adults	half-gravid	Mop	C;C	T;T	G;G	C;C	A;A	C;C		G;G	G;G	T;T	M	T;T	M		2	2	2	-	-	-	Mop	AAGT;GTAT	c3;c1	S;S	coluzzii		G	G
1519	04SEL044	04SEL	Selinkenyi	2004-09-27	44	Selinkenyi	Mali	11.7	-8.2833	Anopheles gambiae	f	F0 adults	half-gravid	Mop	C;C	T;T	G;G	C;C	A;A	C;C		G;G	G;G	T;T	M	T;T	M		2	2	2	-	-	-	Mop	ATGA;GTAT	ATGA;c1	S;S	coluzzii		G	G
11565	04SEL048	04SEL	Selinkenyi	2004-09-27	48	Selinkenyi	Mali	11.7	-8.2833	Anopheles gambiae	f	F0 adults	half-gravid	Bam	A;A	C;C	A;A	T;T	G;G	T;T		A;A	A;A	C;C	S	C;C	S		2	-	2	-	2	2	Bam	AAGT;AAGT	c3;c3	S;S	Bam		G	G
11566	04SEL049	04SEL	Selinkenyi	2004-09-27	49	Selinkenyi	Mali	11.7	-8.2833	Anopheles gambiae	f	F0 adults	half-gravid	Bam	A;A	C;C	A;A	T;T	G;G	T;T		A;A	A;A	C;C	S	C;C	S		2	-	2	-	2	2	Bam			S;S	Bam		G	G
1514	04SEL051	04SEL	Selinkenyi	2004-09-27	51	Selinkenyi	Mali	11.7	-8.2833	Anopheles gambiae	f	F0 adults	half-gravid	Bam	A;A	C;C	A;A	T;T	G;G	T;T		A;A	A;A	C;C	S	C;C	S		2	1	2	-	2	2	Bam	AAGT;AAGT	c3;c3	S;S	Bam		G	G
11567	04SEL052	04SEL	Selinkenyi	2004-09-27	52	Selinkenyi	Mali	11.7	-8.2833	Anopheles gambiae	f	F0 adults	half-gravid	Bam	A;A	C;C	A;A	T;T	G;G	T;T		A;A	A;A	C;C	S	C;C	S		2	-	2	-	2	2	Bam	AAGT;AAGT	c3;c3	S;S	Bam		G	G
1513	04SEL053	04SEL	Selinkenyi	2004-09-27	53	Selinkenyi	Mali	11.7	-8.2833	Anopheles gambiae	f	F0 adults	half-gravid	Mop	C;C		G;G	C;C	A;A	C;C		G;G	G;G	T;T	M	?	M		2	1	1	-	-	-	Mop	AAGT;AAGT	c3;c3	S;S	coluzzii		G	G
1512	04SEL054	04SEL	Selinkenyi	2004-09-27	54	Selinkenyi	Mali	11.7	-8.2833	Anopheles gambiae	f	F0 adults	half-gravid	Mop	C;C	T;T	G;G	C;C	A;A	C;C		G;G	G;G	T;T	M	T;T	M		2	1	1	-	-	-	Mop	ATGA;GTAT	ATGA;c1	S;S	coluzzii		G	G
11568	04SEL055	04SEL	Selinkenyi	2004-09-27	55	Selinkenyi	Mali	11.7	-8.2833	Anopheles gambiae	f	F0 adults	half-gravid	Bam	A;A	C;C	A;A	T;T	G;G	T;T		A;A	A;A	C;C	S	C;C	S		2	-	2	-	2	2	Bam			S;S	Bam		G	G
1511	04SEL056	04SEL	Selinkenyi	2004-09-27	56	Selinkenyi	Mali	11.7	-8.2833	Anopheles gambiae	f	F0 adults	half-gravid	Mop	C;C	T;T	G;G	C;C	A;A	C;C		G;G	G;G	T;T	M	T;T	M		2	1	1	-	-	1	Mop	GTAT;GTAT	c1;c1	S;S	coluzzii		G	G
1510	04SEL057	04SEL	Selinkenyi	2004-09-27	57	Selinkenyi	Mali	11.7	-8.2833	Anopheles gambiae	f	F0 adults	half-gravid	Mop	C;C	T;T	G;G	C;C	A;A	C;C		G;G	G;G	T;T	M	T;T	M		2	-	-	-	-	1	Mop	AAGT;AAGA	c3;c2	S;S	coluzzii		G	G
1508	04SEL060	04SEL	Selinkenyi	2004-09-27	60	Selinkenyi	Mali	11.7	-8.2833	Anopheles gambiae	f	F0 adults	half-gravid	Mop	C;C	T;T	G;G	C;C	A;A	C;C		G;G	G;G	T;T	M	T;T	M		2	1	1	-	-	-	Mop	AAGA;AAGA	c2;c2	S;S	coluzzii		G	G
1507	04SEL061	04SEL	Selinkenyi	2004-09-27	61	Selinkenyi	Mali	11.7	-8.2833	Anopheles gambiae	f	F0 adults	half-gravid	Mop	C;C	T;T	G;G	C;C	A;A	C;C		G;G	G;G	T;T	M	T;T	M		?	1	1	-	-	-	Mop			S;S	coluzzii		G	G
11585	04SEL062	04SEL	Selinkenyi	2004-09-27	62	Selinkenyi	Mali	11.7	-8.2833	Anopheles gambiae	f	F0 adults	half-gravid	Sav	A;A	C;C	A;A	T;T	G;G	T;T		A;A	A;A	C;C	S	C;C	S		2	-	2	-	-	2	Sav			S;S	gambiae		G	G
1504	04SEL065	04SEL	Selinkenyi	2004-09-27	65	Selinkenyi	Mali	11.7	-8.2833	Anopheles gambiae	f	F0 adults	half-gravid	Mop	C;C	T;T	G;G	C;C	A;A	C;C		G;G	G;G	T;T	M	T;T	M		2	2	2	-	-	-	Mop			S;S	coluzzii		G	G
11569	04SEL066	04SEL	Selinkenyi	2004-09-27	66	Selinkenyi	Mali	11.7	-8.2833	Anopheles gambiae	f	F0 adults	half-gravid	Bam	A;A	C;C	A;A	T;T	G;G	T;T		A;A	A;A	C;C	S	C;C	S		2	-	2	-	2	2	Bam			S;S	Bam		G	G
11586	04SEL067	04SEL	Selinkenyi	2004-09-27	67	Selinkenyi	Mali	11.7	-8.2833	Anopheles gambiae	f	F0 adults	half-gravid	Sav	A;A	C;C	A;A	T;T	G;G	T;T		A;A	A;A	C;C	S	C;C	S		2	2	-	-	-	-	Sav			W;W	gambiae		G	G
1503	04SEL068	04SEL	Selinkenyi	2004-09-27	68	Selinkenyi	Mali	11.7	-8.2833	Anopheles gambiae	f	F0 adults	half-gravid	Bam	A;A	C;C	A;A	T;T	G;G	T;T		A;A	A;A	C;C	S	C;C	S		2	1	2	-	2	2	Bam			S;S	Bam		G	G
1501	04SEL070	04SEL	Selinkenyi	2004-09-27	70	Selinkenyi	Mali	11.7	-8.2833	Anopheles gambiae	f	F0 adults	half-gravid	Mop	C;C	T;T	G;G	C;C	A;A	C;C		G;G	G;G	T;T	M	T;T	M		2	1	1	-	-	-	Mop			S;S	coluzzii		G	G
1500	04SEL071	04SEL	Selinkenyi	2004-09-27	71	Selinkenyi	Mali	11.7	-8.2833	Anopheles gambiae	f	F0 adults	half-gravid	Mop	C;C		G;G	C;C	A;A	C;C		G;G	G;G	T;T	M	T;T	M		2	1	1	-	-	1	Mop			S;S	coluzzii		G	G
1499	04SEL072	04SEL	Selinkenyi	2004-09-27	72	Selinkenyi	Mali	11.7	-8.2833	Anopheles gambiae	f	F0 adults	half-gravid	Mop	C;C	T;T	G;G	C;C	A;A	C;C		G;G	G;G	T;T	M	T;T	M		2	1	1	-	-	1	Mop			S;S	coluzzii		G	G
1498	04SEL073	04SEL	Selinkenyi	2004-09-27	73	Selinkenyi	Mali	11.7	-8.2833	Anopheles gambiae	f	F0 adults	half-gravid	Bam	A;A	C;C	A;A	T;T	G;G	T;T		A;A	A;A	C;C	S	C;C	S		2	1	2	-	2	2	Bam			S;S	Bam		G	G
1497	04SEL074	04SEL	Selinkenyi	2004-09-27	74	Selinkenyi	Mali	11.7	-8.2833	Anopheles gambiae	f	F0 adults	half-gravid	Mop	C;C	T;T	G;G	C;C	A;A	C;C		G;G	G;G	T;T	M	T;T	M		2	2	1	-	-	-	Mop			S;S	coluzzii		G	G
1496	04SEL075	04SEL	Selinkenyi	2004-09-27	75	Selinkenyi	Mali	11.7	-8.2833	Anopheles gambiae	f	F0 adults	half-gravid	Mop	C;C	T;T	G;G	C;C	A;A	C;C		G;G	G;G	T;T	M	T;T	M		2	1	1	-	-	-	Mop			S;S	coluzzii		G	G
1495	04SEL076	04SEL	Selinkenyi	2004-09-27	76	Selinkenyi	Mali	11.7	-8.2833	Anopheles gambiae	f	F0 adults	half-gravid	Mop	C;C	T;T	G;G	C;C	A;A	C;C		G;G	G;G	T;T	M	T;T	M		2	1	1	-	-	1	Mop			S;S	coluzzii		G	G
1494	04SEL077	04SEL	Selinkenyi	2004-09-27	77	Selinkenyi	Mali	11.7	-8.2833	Anopheles gambiae	f	F0 adults	half-gravid	Mop	C;C		G;G	C;C	A;A	C;C		G;G	G;G	T;T	M	?	M		2	-	-	-	-	1	Mop			S;S	coluzzii		G	G
11587	04SEL078	04SEL	Selinkenyi	2004-09-27	78	Selinkenyi	Mali	11.7	-8.2833	Anopheles gambiae	f	F0 adults	half-gravid	Sav	A;A	C;C	A;A	T;T	G;G	T;T		A;A	A;A	C;C	S	C;C	S		2	2	-	-	-	-	Sav			W;W	gambiae		G	G
1493	04SEL079	04SEL	Selinkenyi	2004-09-27	79	Selinkenyi	Mali	11.7	-8.2833	Anopheles gambiae	f	F0 adults	half-gravid	Mop	C;C	T;T	G;G	C;C	A;A	C;C		G;G	G;G	T;T	M	T;T	M		2	1	1	-	-	-	Mop			S;S	coluzzii		G	G
1492	04SEL080	04SEL	Selinkenyi	2004-09-27	80	Selinkenyi	Mali	11.7	-8.2833	Anopheles gambiae	f	F0 adults	half-gravid	Mop	C;C	T;T	G;G	C;C	A;A	C;C		G;G	G;G	T;T	M	T;T	M		2	2	2	-	-	-	Mop			S;S	coluzzii		G	G
1491	04SEL081	04SEL	Selinkenyi	2004-09-27	81	Selinkenyi	Mali	11.7	-8.2833	Anopheles gambiae	f	F0 adults	half-gravid	Mop	C;C	T;T	G;G	C;C	A;A	C;C		G;G	G;G	T;T	M	T;T	M		2	-	-	-	-	1	Mop			S;S	coluzzii		G	G
1490	04SEL082	04SEL	Selinkenyi	2004-09-27	82	Selinkenyi	Mali	11.7	-8.2833	Anopheles gambiae	f	F0 adults	half-gravid	Mop	C;C	T;T	G;G	C;C	A;A	C;C		G;G	G;G	T;T	M	T;T	M		2	2	2	-	-	-	Mop			S;S	coluzzii		G	G
11570	04SEL083	04SEL	Selinkenyi	2004-09-27	83	Selinkenyi	Mali	11.7	-8.2833	Anopheles gambiae	f	F0 adults	half-gravid	Bam	A;A	C;C	A;A	T;T	G;G	T;T		A;A	A;A	C;C	S	C;C	S		2	-	2	-	2	2	Bam			S;S	Bam		G	G
1489	04SEL084	04SEL	Selinkenyi	2004-09-27	84	Selinkenyi	Mali	11.7	-8.2833	Anopheles gambiae	f	F0 adults	half-gravid	Mop	C;C	T;T	G;G	C;C	A;A	C;C		G;G	G;G	T;T	M	T;T	M		2	1	1	-	-	-	Mop			S;S	coluzzii		G	G
1488	04SEL085	04SEL	Selinkenyi	2004-09-27	85	Selinkenyi	Mali	11.7	-8.2833	Anopheles gambiae	f	F0 adults	half-gravid	Mop	C;C	T;T	G;G	C;C	A;A	C;C		G;G	G;G	T;T	M	T;T	M		2	-	-	-	-	1	Mop			S;S	coluzzii		G	G
1487	04SEL087	04SEL	Selinkenyi	2004-09-27	87	Selinkenyi	Mali	11.7	-8.2833	Anopheles gambiae	f	F0 adults	half-gravid	Mop				?				?			M	?	M		2	1	1	-	-	1	Mop			S;S	coluzzii		G	G
1486	04SEL088	04SEL	Selinkenyi	2004-09-27	88	Selinkenyi	Mali	11.7	-8.2833	Anopheles gambiae	f	F0 adults	half-gravid	Mop	C;C	T;T	G;G	C;C	A;A	C;C		G;G	G;G	T;T	M	T;T	M		2	1	1	-	-	-	Mop			S;S	coluzzii		G	G
1485	04SEL089	04SEL	Selinkenyi	2004-09-27	89	Selinkenyi	Mali	11.7	-8.2833	Anopheles gambiae	f	F0 adults	half-gravid	Mop				?				G;G		T;T	M	?	M		2	1	-	-	-	1	Mop			S;S	coluzzii		G	G
1484	04SEL090	04SEL	Selinkenyi	2004-09-27	90	Selinkenyi	Mali	11.7	-8.2833	Anopheles gambiae	f	F0 adults	half-gravid	Bam	A;A	C;C	A;A	T;T	G;G	T;T		A;A	A;A	C;C	S	C;T	S		2	1	2	-	2	2	Bam			W;S	Bam		G	G
1483	04SEL091	04SEL	Selinkenyi	2004-09-27	91	Selinkenyi	Mali	11.7	-8.2833	Anopheles gambiae	f	F0 adults	half-gravid	Mop	C;C	T;T	G;G	C;C	A;A	C;C		G;G	G;G	T;T	M	T;T	M		2	1	1	-	-	-	Mop			S;S	coluzzii		G	G
11571	04SEL092	04SEL	Selinkenyi	2004-09-27	92	Selinkenyi	Mali	11.7	-8.2833	Anopheles gambiae	f	F0 adults	half-gravid	Bam	A;A	C;C	A;A	C;C	A;A	T;C		A;A	A;A	C;C	S-backcross	C;C	S		2	-	2	-	2	2	Bam	AAGT;AAGT	c3;c3	S;S	Bam		G	G
1482	04SEL093	04SEL	Selinkenyi	2004-09-27	93	Selinkenyi	Mali	11.7	-8.2833	Anopheles gambiae	f	F0 adults	half-gravid	Mop	C;C	T;T	G;G	C;C	A;A	C;C		G;G	G;G	T;T	M	T;T	M		2	1	1	-	-	1	Mop			S;S	coluzzii		G	G
1481	04SEL094	04SEL	Selinkenyi	2004-09-27	94	Selinkenyi	Mali	11.7	-8.2833	Anopheles gambiae	f	F0 adults	half-gravid	Mop	C;C	T;T	G;G	C;C	A;A	C;C		G;G	G;G	T;T	M	T;T	M		2	1	1	-	-	1	Mop			S;S	coluzzii		G	G
1480	04SEL095	04SEL	Selinkenyi	2004-09-27	95	Selinkenyi	Mali	11.7	-8.2833	Anopheles gambiae	f	F0 adults	half-gravid	Mop	C;C	T;T	G;G	C;C	A;A	C;C		G;G	G;G	T;T	M	T;T	M		2	2	2	-	-	-	Mop			S;S	coluzzii		G	G
1478	04SEL097	04SEL	Selinkenyi	2004-09-27	97	Selinkenyi	Mali	11.7	-8.2833	Anopheles gambiae	f	F0 adults	half-gravid	Mop	C;C	T;T	G;G	C;C	A;A	C;C		G;G	G;G	T;T	M	T;T	M		?	1	1	-	-	-	Mop			S;S	coluzzii		G	G
11588	04SEL098	04SEL	Selinkenyi	2004-09-27	98	Selinkenyi	Mali	11.7	-8.2833	Anopheles gambiae	f	F0 adults	half-gravid	Sav	A;A	C;C	A;A	T;T	G;G	T;T		A;A	A;A	C;C	S	C;C	S		2	2	-	-	-	-	Sav			W;S	gambiae		G	G
11572	04SEL099	04SEL	Selinkenyi	2004-09-27	99	Selinkenyi	Mali	11.7	-8.2833	Anopheles gambiae	f	F0 adults	half-gravid	Bam	A;A	C;C	A;A	T;T	G;G	T;T		A;A	A;A	C;C	S	C;C	S		2	-	2	-	2	2	Bam			S;S	Bam		G	G
11573	04SEL100	04SEL	Selinkenyi	2004-09-27	100	Selinkenyi	Mali	11.7	-8.2833	Anopheles gambiae	f	F0 adults	half-gravid	Bam	A;A	C;C	A;A	T;T	G;G	T;T		A;A	A;A	C;C	S	C;C	S		2	-	2	-	2	2	Bam			S;S	Bam		G	G
1477	04SEL101	04SEL	Selinkenyi	2004-09-27	101	Selinkenyi	Mali	11.7	-8.2833	Anopheles gambiae	f	F0 adults	half-gravid	Mop	C;C	T;T	G;G	C;C	A;A	C;C		G;G	G;G	T;T	M	T;T	M		2	1	1	-	-	-	Mop	AAGT;AAGA	c3;c2	S;S	coluzzii		G	G
1476	04SEL102	04SEL	Selinkenyi	2004-09-27	102	Selinkenyi	Mali	11.7	-8.2833	Anopheles gambiae	f	F0 adults	half-gravid	Mop	C;C	T;T	G;G	C;C	A;A	C;C		G;G	G;G	T;T	M	T;T	M		2	1	1	-	-	1	Mop	ATGA;GTAT	ATGA;c1	S;S	coluzzii		G	G
1475	04SEL103	04SEL	Selinkenyi	2004-09-27	103	Selinkenyi	Mali	11.7	-8.2833	Anopheles gambiae	f	F0 adults	half-gravid	Mop	C;C	T;T	G;G	C;C	A;A	C;C		G;G	G;G	T;T	M	T;T	M		2	1	1	-	-	1	Mop	AAGT;GTAT	c3;c1	S;S	coluzzii		G	G
1474	04SEL104	04SEL	Selinkenyi	2004-09-27	104	Selinkenyi	Mali	11.7	-8.2833	Anopheles gambiae	f	F0 adults	half-gravid	Mop	C;C	T;T	G;G	C;C	A;A	C;C		G;G	G;G	T;T	M	T;T	M		2	1	1	-	-	1	Mop	ATAT;GTAT	ATAT;c1	S;S	coluzzii		G	G
1473	04SEL105	04SEL	Selinkenyi	2004-09-27	105	Selinkenyi	Mali	11.7	-8.2833	Anopheles gambiae	f	F0 adults	half-gravid	Bam	A;A	C;C	A;A	T;T	G;G	T;T		A;A	A;A	C;C	S	C;C	S		2	2	2	-	2	2	Bam	AAGT;AAGT	c3;c3	S;S	Bam		G	G
1472	04SEL106	04SEL	Selinkenyi	2004-09-27	106	Selinkenyi	Mali	11.7	-8.2833	Anopheles gambiae	f	F0 adults	half-gravid	Mop				?				?			M	?	M		2	2	2	-	-	-	Mop	AAGT;AAGA	c3;c2	S;S	coluzzii		G	G
1471	04SEL107	04SEL	Selinkenyi	2004-09-27	107	Selinkenyi	Mali	11.7	-8.2833	Anopheles gambiae	f	F0 adults	half-gravid	Mop	C;C	T;T	G;G	C;C	A;A	C;C		G;G	G;G	T;T	M	T;T	M		2	1	1	-	-	1	Mop	AAGT;AAGA	c3;c2	S;S	coluzzii		G	G
11574	04SEL108	04SEL	Selinkenyi	2004-09-27	108	Selinkenyi	Mali	11.7	-8.2833	Anopheles gambiae	f	F0 adults	half-gravid	Bam	A;A	C;C	A;A	T;T	G;G	T;T		G;G	A;G	C;T	S-backcross	C;C	S		2	-	2	-	2	2	Bam	AAGT;ATAT	c3;ATAT	S;S	Bam		G	G
11575	04SEL109	04SEL	Selinkenyi	2004-09-27	109	Selinkenyi	Mali	11.7	-8.2833	Anopheles gambiae	f	F0 adults	half-gravid	Bam	A;A	C;C	A;A	T;T	G;G	T;T		A;A	A;A	C;C	S	C;C	S		2	-	2	-	2	2	Bam	AAGT;AAGT	c3;c3	S;S	Bam		G	G
11576	04SEL110	04SEL	Selinkenyi	2004-09-27	110	Selinkenyi	Mali	11.7	-8.2833	Anopheles gambiae	f	F0 adults	half-gravid	Bam	A;A	C;C	A;A	T;T	G;G	T;T		A;A	A;A	C;C	S	C;C	S		2	-	2	-	2	2	Bam	AAAT;ATAT	AAAT;ATAT	S;S	Bam		G	G
11577	04SEL111	04SEL	Selinkenyi	2004-09-27	111	Selinkenyi	Mali	11.7	-8.2833	Anopheles gambiae	f	F0 adults	half-gravid	Bam	A;A	C;C	A;A	T;T	G;G	T;T		A;A	A;A	C;C	S	C;C	S	S	2	-	2	-	2	2	Bam	AAGT;AAGT	c3;c3	S;S	Bam		G	G
1470	04SEL112	04SEL	Selinkenyi	2004-09-27	112	Selinkenyi	Mali	11.7	-8.2833	Anopheles gambiae	f	F0 adults	half-gravid	Mop	C;C	T;T	G;G	C;C	A;A	C;C		G;G	G;G	T;T	M	T;T	M		2	1	1	-	-	-	Mop	ATGA;GTAT	ATGA;c1	S;S	coluzzii		G	G
1469	04SEL113	04SEL	Selinkenyi	2004-09-27	113	Selinkenyi	Mali	11.7	-8.2833	Anopheles gambiae	f	F0 adults	half-gravid	Mop	C;C	T;T	G;G	C;C	A;A	C;C		G;G	G;G	T;T	M	T;T	M		2	-	-	-	-	1	Mop	GTAT;GTAT	c1;c1	S;S	coluzzii		G	G
11578	04SEL114	04SEL	Selinkenyi	2004-09-27	114	Selinkenyi	Mali	11.7	-8.2833	Anopheles gambiae	f	F0 adults	half-gravid	Bam	A;A	C;C	A;A	T;T	G;G	T;T		A;A	A;A	C;C	S	C;C	S	S	2	-	2	-	2	2	Bam	AAGT;AAGT	c3;c3	S;S	Bam		G	G
1468	04SEL115	04SEL	Selinkenyi	2004-09-27	115	Selinkenyi	Mali	11.7	-8.2833	Anopheles gambiae	f	F0 adults	half-gravid	Mop	C;C	T;T	G;G	C;C	A;A	C;C		G;G	G;G	T;T	M	T;T	M		2	1	1	-	-	1	Mop	ATGA;GTAT	ATGA;c1	S;S	coluzzii		G	G
11579	04SEL116	04SEL	Selinkenyi	2004-09-27	116	Selinkenyi	Mali	11.7	-8.2833	Anopheles gambiae	f	F0 adults	half-gravid	Bam	A;A	C;C	A;A	T;T	G;G	T;T		A;A	A;A	C;C	S	C;C	S	S	2	-	2	-	2	2	Bam	AAGT;AAGT	c3;c3		Bam		G	G
1467	04SEL117	04SEL	Selinkenyi	2004-09-27	117	Selinkenyi	Mali	11.7	-8.2833	Anopheles gambiae	f	F0 adults	half-gravid	Bam	A;A	C;C	A;A	T;T	G;G	T;T		A;A	A;A	C;C	S	C;C	S		2	1	2	-	2	2	Bam	AAGT;AAGT	c3;c3	S;S	Bam		G	G
24085	04SEL118	04SEL	Selinkenyi	2004-09-27	118	Selinkenyi	Mali	11.7	-8.2833	Anopheles gambiae				Mop											M		M		2	1	-	-	-	1	Mop	AAGA;AAGA	c2;c2	S;S	coluzzii		G	G
24086	04SEL119	04SEL	Selinkenyi	2004-09-27	119	Selinkenyi	Mali	11.7	-8.2833	Anopheles gambiae	f	F0 adults		Bam											S		S		2	-	2	-	2	2	Bam	AAGT;AAGT	c3;c3	S;S	Bam		G	G
1466	04SEL120	04SEL	Selinkenyi	2004-09-27	120	Selinkenyi	Mali	11.7	-8.2833	Anopheles gambiae	f	F0 adults	half-gravid	Mop	C;C	T;T	G;G	C;C	A;A	C;C		G;G	G;G	T;T	M	T;T	M		2	2	2	-	-	-	Mop	AAGT;AAGA	c3;c2	S;S	coluzzii		G	G
11589	06SEL001	06SEL	Selinkenyi	2006-08-17	1	Selinkenyi	Mali	11.7	-8.2833	Anopheles gambiae	f	F0 adults	half-gravid	Sav	A;A	C;C	A;A	T;T	G;G	T;T	TT;TA	A;A	A;A	C;C	S	C;C	S		2	2	-	-	-	-	Sav			W;S	gambiae		G	G
1981	06SEL002	06SEL	Selinkenyi	2006-08-17	2	Selinkenyi	Mali	11.7	-8.2833	Anopheles gambiae	f	F0 adults	half-gravid	Mop	C;C	T;T	G;G	C;C	A;A	C;C	TA;TA	G;G	G;G	T;T	M	T;T	M		1	2	2	-	-	-	Mop			S;S	coluzzii		G	G
2181	06SEL003	06SEL	Selinkenyi	2006-08-17	3	Selinkenyi	Mali	11.7	-8.2833	Anopheles gambiae	f	F0 adults	half-gravid	Mop	C;C	T;T	G;G	C;C	A;A	C;C	TA;TA	G;G	G;G	T;T	M	T;T	M		2	2	2	-	-	-	Mop			S;S	coluzzii		G	G
11533	06SEL004	06SEL	Selinkenyi	2006-08-17	4	Selinkenyi	Mali	11.7	-8.2833	Anopheles gambiae	f	F0 adults	half-gravid	Mop	C;C	T;T	G;G	C;C	A;A	C;C	TA;TA	G;G	G;G	T;T	M	T;T	M	H	2	-	-	-	-	-	Mop			S;S	coluzzii	NEG	G	G
24087	06SEL006	06SEL	Selinkenyi	2006-08-17	6	Selinkenyi	Mali	11.7	-8.2833	Anopheles gambiae sensu lato	f	F0 adults		Bam															2	-	2	-	2	2	Bam				Bam			G
2182	06SEL007	06SEL	Selinkenyi	2006-08-17	7	Selinkenyi	Mali	11.7	-8.2833	Anopheles gambiae	f	F0 adults	half-gravid	Mop	C;C	T;T	G;G	C;C	A;A	C;C	TA;TA	G;G	G;G	T;T	M	T;T	M	H	2	1	1	-	-	1	Mop			S;S	coluzzii		G	G
24088	06SEL009	06SEL	Selinkenyi	2006-08-17	9	Selinkenyi	Mali	11.7	-8.2833	Anopheles gambiae sensu lato	f	F0 adults		Bam															2	-	2	-	2	2	Bam				Bam			G
2184	06SEL010	06SEL	Selinkenyi	2006-08-17	10	Selinkenyi	Mali	11.7	-8.2833	Anopheles gambiae	f	F0 adults	half-gravid	Bam	A;C	C;C	A;G	T;T	G;G	T;C	TA;TA	A;G	A;G	C;T	S-backcross	C;C	S		2	2	2	-	2	2	Bam			S;S	Bam		G	G
2185	06SEL011	06SEL	Selinkenyi	2006-08-17	11	Selinkenyi	Mali	11.7	-8.2833	Anopheles gambiae	f	F0 adults	half-gravid	Mop	C;C	T;T	G;G	T;C	A;A	C;C	TT;TA	A;G	G;G	T;T	M-backcross	T;T	M		2	1	1	-	-	1	Mop			W;S	coluzzii		G	G
24089	06SEL012	06SEL	Selinkenyi	2006-08-17	12	Selinkenyi	Mali	11.7	-8.2833	Anopheles gambiae	f	F0 adults		Bam															2	-	2	-	2	2	Bam				Bam		gambiae	G
1982	06SEL013	06SEL	Selinkenyi	2006-08-17	13	Selinkenyi	Mali	11.7	-8.2833	Anopheles gambiae	f	F0 adults	half-gravid	Mop	C;C	T;T	G;G	C;C	A;A	C;C	TA;TA	G;G	G;G	T;T	M	T;T	M		2	2	2	-	-	-	Mop			S;S	coluzzii		G	G
24090	06SEL014	06SEL	Selinkenyi	2006-08-17	14	Selinkenyi	Mali	11.7	-8.2833	Anopheles gambiae	f	F0 adults		Bam											S		S		2	2	2	-	2	2	Bam				Bam		gambiae	G
11525	06SEL015	06SEL	Selinkenyi	2006-08-17	15	Selinkenyi	Mali	11.7	-8.2833	Anopheles gambiae	f	F0 adults	half-gravid	Mop	C;C	T;T	G;G	C;C	A;A	C;C	TA;TA	G;G	G;G	T;T	M	T;T	M		2	-	-	-	-	-	Mop			S;S	coluzzii		G	G
19925	06SEL016	06SEL	Selinkenyi	2006-08-17	16	Selinkenyi	Mali	11.7	-8.2833	Anopheles gambiae	f	F0 adults	half-gravid	Mop	C;C	T;T	G;G	C;C	A;A	C;C	TA;TA	G;G	G;G	T;T	M	T;T	M		2	2	2	-	-	-	Mop			S;S	coluzzii	POS	G	G
2187	06SEL021	06SEL	Selinkenyi	2006-08-17	21	Selinkenyi	Mali	11.7	-8.2833	Anopheles gambiae	f	F0 adults	half-gravid	Mop	C;C	T;T	G;G	T;C	G;A	T;C	TT;TA	G;G	G;G	T;T	M-backcross	T;T	M		2	-	-	-	-	1	Mop			W;S	coluzzii		G	G
2188	06SEL022	06SEL	Selinkenyi	2006-08-17	22	Selinkenyi	Mali	11.7	-8.2833	Anopheles gambiae	f	F0 adults	half-gravid	Bam	A;C	C;T	A;G	T;C	G;A	T;C	TT;TA	A;G	A;G	C;T	F1	C;T	S	H	2	2	2	-	2	2	Bam			W;S	Bam		G	G
2190	06SEL030	06SEL	Selinkenyi	2006-08-17	30	Selinkenyi	Mali	11.7	-8.2833	Anopheles gambiae	f	F0 adults	half-gravid	Mop	C;C	T;T	G;G	C;C	A;A	C;C	TA;TA	G;G	G;G	T;T	M	T;T	M	H	2	2	1	-	-	-	Mop			S;S	coluzzii		G	G
2191	06SEL032	06SEL	Selinkenyi	2006-08-17	32	Selinkenyi	Mali	11.7	-8.2833	Anopheles gambiae	f	F0 adults	half-gravid	Bam	A;A	C;C	A;A	T;T	G;G	T;T	TA;TA	A;A	A;A	C;C	S	C;C	S		2	-	2	-	2	2	Bam			S;S	Bam		G	G
2192	06SEL034	06SEL	Selinkenyi	2006-08-17	34	Selinkenyi	Mali	11.7	-8.2833	Anopheles gambiae	f	F0 adults	half-gravid	Mop	C;C	T;T	G;G	C;C	A;A	C;C	TA;TA	G;G	G;G	T;T	M	T;T	M		2	1	1	-	-	1	Mop			S;S	coluzzii		G	G
2193	06SEL035	06SEL	Selinkenyi	2006-08-17	35	Selinkenyi	Mali	11.7	-8.2833	Anopheles gambiae	f	F0 adults	half-gravid	Mop	C;C	T;T	G;G	C;C	A;A	C;C	TA;TA	G;G	G;G	T;T	M	T;T	M	H	2	2	2	-	-	-	Mop			S;S	coluzzii		G	G
24101	06SEL038	06SEL	Selinkenyi	2006-08-17	38	Selinkenyi	Mali	11.7	-8.2833	Anopheles gambiae	f	F0 adults		Bam											S		S		?	2	2	-	2	2	Bam				Bam		gambiae	G
1984	06SEL041	06SEL	Selinkenyi	2006-08-17	41	Selinkenyi	Mali	11.7	-8.2833	Anopheles gambiae	f	F0 adults	half-gravid	Sav	A;C	C;T	A;G	T;T	G;A	T;T	TA;TA	A;A	A;G	C;C	S-backcross	C;C	S		2	-	-	-	-	-	Sav			S;S	gambiae		G	G
2197	06SEL042	06SEL	Selinkenyi	2006-08-17	42	Selinkenyi	Mali	11.7	-8.2833	Anopheles gambiae	f	F0 adults	half-gravid	Mop	C;C	T;T	G;G	C;C	A;A	C;C	TA;TA	G;G	G;G	T;T	M	T;T	M		2	2	2	-	-	-	Mop			S;S	coluzzii		G	G
2199	06SEL046	06SEL	Selinkenyi	2006-08-17	46	Selinkenyi	Mali	11.7	-8.2833	Anopheles gambiae	f	F0 adults	half-gravid	Bam	A;A	C;C	A;A	T;T	G;G	T;T	TA;TA	A;A	A;A	C;C	S	C;C	S		2	-	2	-	2	2	Bam			S;S	Bam		G	G
2200	06SEL047	06SEL	Selinkenyi	2006-08-17	47	Selinkenyi	Mali	11.7	-8.2833	Anopheles gambiae	f	F0 adults	half-gravid	Mop	C;C	C;T	G;G	C;C	A;A	C;C	TA;TA	G;G	G;G	T;T	M	T;T	M		2	1	1	-	-	-	Mop			S;S	coluzzii		G	G
2205	06SEL054	06SEL	Selinkenyi	2006-08-17	54	Selinkenyi	Mali	11.7	-8.2833	Anopheles gambiae	f	F0 adults	half-gravid	Mop	C;C	T;T	G;G	C;C	A;A	C;C	TA;TA	G;G	G;G	T;T	M	T;T	M		2	1	1	-	-	1	Mop			S;S	coluzzii		G	G
2207	06SEL057	06SEL	Selinkenyi	2006-08-17	57	Selinkenyi	Mali	11.7	-8.2833	Anopheles gambiae	f	F0 adults	half-gravid	Bam	A;A	C;C	A;A	T;T	G;G	T;T	TA;TA	A;A	A;A	C;C	S	C;C	S		2	-	2	-	2	2	Bam			S;S	Bam		G	G
11538	06SEL059	06SEL	Selinkenyi	2006-08-17	59	Selinkenyi	Mali	11.7	-8.2833	Anopheles gambiae	f	F0 adults	half-gravid	Sav		C;C		T;T	G;G	T;C		A;G	A;G	C;C	S-backcross	C;T	S		2	1	-	-	-	-	Sav				gambiae		gambiae	G
20067	06SEL061	06SEL	Selinkenyi	2006-08-17	61	Selinkenyi	Mali	11.7	-8.2833	Anopheles gambiae	f	F0 adults	half-gravid	Bam	A;A	C;C	A;A	T;T	G;G	T;T	TA;TA	A;A	A;A	C;C	S	C;C	S		2	-	2	-	2	2	Bam			S;S	Bam	NEG	G	G
20072	06SEL067	06SEL	Selinkenyi	2006-08-17	67	Selinkenyi	Mali	11.7	-8.2833	Anopheles gambiae	f	F0 adults	half-gravid	Mop	C;C	T;T	G;G	C;C	A;A	C;C	TA;TA	G;G	G;G	T;T	M	T;T	M		2	1	1	-	-	-	Mop			S;S	coluzzii	NEG	G	G
20074	06SEL069	06SEL	Selinkenyi	2006-08-17	69	Selinkenyi	Mali	11.7	-8.2833	Anopheles gambiae	f	F0 adults	half-gravid	Mop	C;C	T;T	G;G	C;C	A;A	C;C	TA;TA	G;G	G;G	T;T	M	T;T	M		2	1	1	-	-	-	Mop			S;S	coluzzii	NEG	G	G
20075	06SEL070	06SEL	Selinkenyi	2006-08-17	70	Selinkenyi	Mali	11.7	-8.2833	Anopheles gambiae	f	F0 adults		Sav											M		M		2	1	-	-	-	-	Mop				coluzzii	NEG		G
11590	06SEL073	06SEL	Selinkenyi	2006-08-17	73	Selinkenyi	Mali	11.7	-8.2833	Anopheles gambiae	f	F0 adults	half-gravid	Sav	A;A	C;C	A;A	T;T	G;G	T;T	TA;TA	A;A	A;A	C;C	S	C;C	S		2	1	-	-	-	-	Sav			S;S	gambiae		G	G
2210	06SEL074	06SEL	Selinkenyi	2006-08-17	74	Selinkenyi	Mali	11.7	-8.2833	Anopheles gambiae	f	F0 adults	half-gravid	Bam	A;A	C;C	A;A	T;T	G;G	T;T	TA;TA	A;A	A;A	C;C	S	C;C	S		2	-	2	-	2	2	Bam			S;S	Bam		G	G
2211	06SEL075	06SEL	Selinkenyi	2006-08-17	75	Selinkenyi	Mali	11.7	-8.2833	Anopheles gambiae	f	F0 adults	half-gravid	Mop	C;C	T;T	G;G	C;C	G;A	T;C	TA;TA	G;G	G;G	T;T	M-backcross	T;T	M		2	2	2	-	-	-	Mop			S;S	coluzzii		G	G
2214	06SEL078	06SEL	Selinkenyi	2006-08-17	78	Selinkenyi	Mali	11.7	-8.2833	Anopheles gambiae	f	F0 adults	half-gravid	Mop	C;C	T;T	G;G	C;C	A;A	C;C	TA;TA	G;G	G;G	T;T	M	T;T	M		?	2	2	-	-	-	Mop			S;S	coluzzii		G	G
20076	06SEL079	06SEL	Selinkenyi	2006-08-17	79	Selinkenyi	Mali	11.7	-8.2833	Anopheles gambiae	f	F0 adults	half-gravid	Bam	A;A	C;T	A;A	T;T	G;G	T;T	TA;TA	A;A	A;A	C;C	S	C;C	S		2	-	2	-	2	2	Bam			S;S	Bam	NEG	G	G
20077	06SEL080	06SEL	Selinkenyi	2006-08-17	80	Selinkenyi	Mali	11.7	-8.2833	Anopheles gambiae	f	F0 adults	half-gravid	Bam	A;A	C;C	A;A	T;T	G;G	T;T	TA;TA	A;A	A;A	C;C	S	C;C	S		2	-	2	-	2	2	Bam			S;S	Bam	NEG	G	G
20078	06SEL081	06SEL	Selinkenyi	2006-08-17	81	Selinkenyi	Mali	11.7	-8.2833	Anopheles gambiae	f	F0 adults	half-gravid	Bam	A;A	C;C	A;A	T;T	G;G	T;T	TA;TA	A;A	A;A	C;C	S	C;C	S		2	1	2	-	2	2	Bam			S;S	Bam	NEG	G	G
20079	06SEL082	06SEL	Selinkenyi	2006-08-17	82	Selinkenyi	Mali	11.7	-8.2833	Anopheles gambiae	f	F0 adults	half-gravid	Bam	A;A	C;C	A;A	T;C	G;G	T;C	TA;TA	A;G	A;A	C;T	S-backcross	C;T	S		2	-	2	-	2	2	Bam			S;S	Bam	NEG	G	G
20080	06SEL083	06SEL	Selinkenyi	2006-08-17	83	Selinkenyi	Mali	11.7	-8.2833	Anopheles gambiae	f	F0 adults	half-gravid	Bam	A;A	C;C	A;A	T;C	G;G	T;C	TA;TA	A;G	A;A	C;C	S-backcross	C;C	S		2	-	2	-	2	2	Bam			S;S	Bam	NEG	G	G
2215	06SEL084	06SEL	Selinkenyi	2006-08-17	84	Selinkenyi	Mali	11.7	-8.2833	Anopheles gambiae	f	F0 adults	half-gravid	Mop	C;C	T;T	G;G	C;C	A;A	C;C	TA;TA	A;G	G;G	T;T	M-backcross	T;T	M		2	1	1	-	-	1	Mop			S;S	coluzzii		G	G
24106	06SEL085	06SEL	Selinkenyi	2006-08-17	85	Selinkenyi	Mali	11.7	-8.2833	Anopheles gambiae	f	F0 adults		Bam											S		S		2	1	2	-	2	2	Bam				Bam		gambiae	G
11591	06SEL088	06SEL	Selinkenyi	2006-08-17	88	Selinkenyi	Mali	11.7	-8.2833	Anopheles gambiae	f	F0 adults	half-gravid	Sav	A;A	C;C	A;A	T;T	G;G	T;T	TT;TA	A;A	A;A	C;C	S	C;C	S		?	2	-	-	-	-	Sav			W;S	gambiae		G	G
2220	06SEL091	06SEL	Selinkenyi	2006-08-17	91	Selinkenyi	Mali	11.7	-8.2833	Anopheles gambiae	f	F0 adults	half-gravid	Mop	C;C	T;T	G;G	C;C	A;A	C;C	TA;TA	G;G	G;G	T;T	M	T;T	M		2	-	-	-	-	1	Mop			S;S	coluzzii		G	G
11526	06SEL092	06SEL	Selinkenyi	2006-08-17	92	Selinkenyi	Mali	11.7	-8.2833	Anopheles gambiae	f	F0 adults	half-gravid	Mop	C;C	T;T	G;G	C;C	A;A	C;C	TA;TA	G;G	G;G	T;T	M	T;T	M		2	2	2	-	-	-	Mop			S;S	coluzzii		G	G
2221	06SEL093	06SEL	Selinkenyi	2006-08-17	93	Selinkenyi	Mali	11.7	-8.2833	Anopheles gambiae	f	F0 adults	half-gravid	Mop	C;C	T;T	G;G	C;C	A;A	C;C	TA;TA	G;G	G;G	T;T	M	C;T	M		2	2	2	-	-	-	Mop			S;S	coluzzii		G	G
2223	06SEL095	06SEL	Selinkenyi	2006-08-17	95	Selinkenyi	Mali	11.7	-8.2833	Anopheles gambiae	f	F0 adults	half-gravid	Mop	C;C	T;T	G;G	T;C	A;A	C;C	TA;TA	A;G	G;G	T;T	M-backcross	T;T	M		2	-	-	-	-	1	Mop			S;S	coluzzii		G	G
24107	06SEL097	06SEL	Selinkenyi	2006-08-17	97	Selinkenyi	Mali	11.7	-8.2833	Anopheles gambiae	f	F0 adults		Bam											S		S		2	1	2	-	2	2	Bam				Bam		gambiae	G
11592	06SEL102	06SEL	Selinkenyi	2006-08-17	102	Selinkenyi	Mali	11.7	-8.2833	Anopheles gambiae	f	F0 adults	half-gravid	Sav	A;A	C;C	A;A	T;T	G;G	T;T	TT;TA	A;A	A;A	C;C	S	C;C	S		2	1	-	-	-	-	Sav			W;S	gambiae		G	G
24108	06SEL103	06SEL	Selinkenyi	2006-08-17	103	Selinkenyi	Mali	11.7	-8.2833	Anopheles gambiae	f	F0 adults		Bam											S		S		2	-	2	-	2	2	Bam				Bam		gambiae	G
19926	06SEL104	06SEL	Selinkenyi	2006-08-17	104	Selinkenyi	Mali	11.7	-8.2833	Anopheles gambiae	f	F0 adults	half-gravid	Mop	C;C	T;T	G;G	C;C	A;A	C;C	TA;TA	G;G	G;G	T;T	M	T;T	M		2	-	-	-	-	1	Mop			S;S	coluzzii	POS	G	G
11593	06SEL106	06SEL	Selinkenyi	2006-08-17	106	Selinkenyi	Mali	11.7	-8.2833	Anopheles gambiae	f	F0 adults	half-gravid	Sav	A;A	C;C	A;A	T;T	G;G	T;T	TA;TA	A;A	A;A	C;C	S	C;C	S		2	2	-	-	-	-	Sav			S;S	gambiae		G	G
2230	06SEL109	06SEL	Selinkenyi	2006-08-17	109	Selinkenyi	Mali	11.7	-8.2833	Anopheles gambiae	f	F0 adults	half-gravid	Mop	C;C	T;T	G;G	C;C	G;A	C;C		G;G	G;G	T;T	M-backcross	T;T	M		2	1	1	-	-	1	Mop				coluzzii		gambiae	G
2231	06SEL110	06SEL	Selinkenyi	2006-08-17	110	Selinkenyi	Mali	11.7	-8.2833	Anopheles gambiae	f	F0 adults	half-gravid	Mop	C;C	T;T	G;G	T;C	G;A	T;C	TT;TA	G;G	G;G	T;T	M-backcross	T;T	M		2	1	1	-	-	1	Mop			W;S	coluzzii		G	G
2232	06SEL113	06SEL	Selinkenyi	2006-08-17	113	Selinkenyi	Mali	11.7	-8.2833	Anopheles gambiae	f	F0 adults	half-gravid	Mop	C;C	T;T	G;G	C;C	A;A	C;C	TA;TA	G;G	G;G	T;T	M	T;T	M		2	-	-	-	-	1	Mop			S;S	coluzzii		G	G
11594	06SEL114	06SEL	Selinkenyi	2006-08-17	114	Selinkenyi	Mali	11.7	-8.2833	Anopheles gambiae	f	F0 adults	half-gravid	Sav	A;A	C;C	A;A	T;T	G;G	T;T	TA;TA	A;A	A;A	C;C	S	C;C	S		2	-	1	-	-	1	Sav			S;S	gambiae		G	G
11595	06SEL115	06SEL	Selinkenyi	2006-08-17	115	Selinkenyi	Mali	11.7	-8.2833	Anopheles gambiae	f	F0 adults	half-gravid	Sav	A;A	C;C	A;A	T;T	G;G	T;T	TT;TT	A;A	A;A	C;C	S	C;C	S		2	2	-	-	-	-	Sav			W;W	gambiae		G	G
1987	06SEL117	06SEL	Selinkenyi	2006-08-17	117	Selinkenyi	Mali	11.7	-8.2833	Anopheles gambiae	f	F0 adults	half-gravid	Sav	A;A	C;C	A;G	T;T	G;G	T;T	TT;TA	A;A	A;A	C;C	S	C;C	S		2	-	-	-	-	-	Sav			W;S	gambiae		G	G
2233	06SEL119	06SEL	Selinkenyi	2006-08-17	119	Selinkenyi	Mali	11.7	-8.2833	Anopheles gambiae	f	F0 adults	half-gravid	Mop	C;C	T;T	G;G	C;C	A;A	C;C	TA;TA	G;G	G;G	T;T	M	T;T	M		2	-	-	-	-	1	Mop			S;S	coluzzii		G	G
11527	06SEL120	06SEL	Selinkenyi	2006-08-17	120	Selinkenyi	Mali	11.7	-8.2833	Anopheles gambiae	f	F0 adults	half-gravid	Mop	C;C	T;T	G;G	T;C	G;A	C;C	TA;TA	A;G	G;G	T;T	M-backcross	T;T	M	H	2	-	-	-	-	-	Mop			S;S	coluzzii		G	G
24111	06SEL121	06SEL	Selinkenyi	2006-08-17	121	Selinkenyi	Mali	11.7	-8.2833	Anopheles gambiae	f	F0 adults		Bam											S		S		2	1	2	-	2	2	Bam				Bam		gambiae	G
19998	06SEL122	06SEL	Selinkenyi	2006-08-17	122	Selinkenyi	Mali	11.7	-8.2833	Anopheles gambiae	f	F0 adults	half-gravid	Mop	C;C	C;T	G;G	T;C	A;A	C;C	TA;TA	A;G	G;G	T;T	M-backcross	T;T	M		2	-	-	-	-	1	Mop			S;S	coluzzii	POS	G	G
11541	06SEL123	06SEL	Selinkenyi	2006-08-17	123	Selinkenyi	Mali	11.7	-8.2833	Anopheles gambiae	f	F0 adults	half-gravid	Sav	A;A	C;C	A;A	T;T	G;G	T;T	TT;TT	A;A	A;A	C;C	S	C;C	S		1	-	1	-	-	1	Sav			W;W	gambiae		G	G
24112	06SEL124	06SEL	Selinkenyi	2006-08-17	124	Selinkenyi	Mali	11.7	-8.2833	Anopheles gambiae	f	F0 adults		Bam											S		S		2	-	2	-	2	2	Bam				Bam		gambiae	G
2235	06SEL130	06SEL	Selinkenyi	2006-08-17	130	Selinkenyi	Mali	11.7	-8.2833	Anopheles gambiae	f	F0 adults	half-gravid	Mop	C;C	T;T	G;G	C;C	A;A	C;C	TA;TA	G;G	G;G	T;T	M	T;T	M		2	1	1	-	-	1	Mop			S;S	coluzzii		G	G
2236	06SEL132	06SEL	Selinkenyi	2006-08-17	132	Selinkenyi	Mali	11.7	-8.2833	Anopheles gambiae	f	F0 adults	half-gravid	Mop	C;C	T;T	G;G	C;C	A;A	C;C	TA;TA	G;G	G;G	T;T	M	T;T	M		2	1	1	-	-	-	Mop			S;S	coluzzii		G	G
24117	06SEL133	06SEL	Selinkenyi	2006-08-17	133	Selinkenyi	Mali	11.7	-8.2833	Anopheles gambiae	f	F0 adults		Mop													M		2	1	1	-	-	-	Mop						gambiae	G
24118	06SEL134	06SEL	Selinkenyi	2006-08-17	134	Selinkenyi	Mali	11.7	-8.2833	Anopheles gambiae	f	F0 adults		Bam											S		S		2	-	2	-	2	2	Bam				Bam		gambiae	G
2237	06SEL137	06SEL	Selinkenyi	2006-08-17	137	Selinkenyi	Mali	11.7	-8.2833	Anopheles gambiae	f	F0 adults	half-gravid	Mop	C;C	T;T	G;G	C;C	A;A	C;C	TA;TA	G;G	G;G	T;T	M	T;T	M		?	1	1	-	-	1	Mop			S;S	coluzzii		G	G
2238	06SEL138	06SEL	Selinkenyi	2006-08-17	138	Selinkenyi	Mali	11.7	-8.2833	Anopheles gambiae	f	F0 adults	half-gravid	Mop	C;C	T;T	G;G	C;C	A;A	C;C	TA;TA	G;G	G;G	T;T	M	T;T	M		2	1	1	-	-	1	Mop			S;S	coluzzii		G	G
24121	06SEL139	06SEL	Selinkenyi	2006-08-17	139	Selinkenyi	Mali	11.7	-8.2833	Anopheles gambiae	f	F0 adults		Bam											S		S		2	-	2	-	2	2	Bam				Bam		gambiae	G
24122	06SEL142	06SEL	Selinkenyi	2006-08-17	142	Selinkenyi	Mali	11.7	-8.2833	Anopheles gambiae	f	F0 adults		Bam											S		S		?	1	2	-	2	2	Bam				Bam		gambiae	G
2241	06SEL143	06SEL	Selinkenyi	2006-08-17	143	Selinkenyi	Mali	11.7	-8.2833	Anopheles gambiae	f	F0 adults	half-gravid	Mop	C;C	T;T	G;G	C;C	A;A	C;C	TA;TA	G;G	G;G	T;T	M	T;T	M		2	-	-	-	-	1	Mop			S;S	coluzzii		G	G
2242	06SEL145	06SEL	Selinkenyi	2006-08-17	145	Selinkenyi	Mali	11.7	-8.2833	Anopheles gambiae	f	F0 adults	half-gravid	Mop	C;C	T;T	G;G	C;C	A;A	C;C	TT;TA	G;G	G;G	T;T	M	T;T	M		2	1	1	-	-	1	Mop			W;S	coluzzii		G	G
2244	06SEL151	06SEL	Selinkenyi	2006-08-17	151	Selinkenyi	Mali	11.7	-8.2833	Anopheles gambiae	f	F0 adults	half-gravid	Mop	C;C	T;T	G;G	C;C	A;A	C;C	TA;TA	G;G	G;G	T;T	M	T;T	M		2	1	1	-	-	1	Mop			S;S	coluzzii		G	G
2246	06SEL155	06SEL	Selinkenyi	2006-08-17	155	Selinkenyi	Mali	11.7	-8.2833	Anopheles gambiae	f	F0 adults	half-gravid	Mop	C;C	T;T	G;G	C;C	A;A	C;C	TA;TA	G;G	G;G	T;T	M	T;T	M		2	1	1	-	-	1	Mop			S;S	coluzzii		G	G
2247	06SEL156	06SEL	Selinkenyi	2006-08-17	156	Selinkenyi	Mali	11.7	-8.2833	Anopheles gambiae	f	F0 adults	half-gravid	UD	C;C	T;T	G;G	C;C	A;A	C;C	TA;TA	G;G	G;G	T;T	M	T;T	M		2	1	-	1	-	-	Mop			S;S	coluzzii		G	G
2248	06SEL157	06SEL	Selinkenyi	2006-08-17	157	Selinkenyi	Mali	11.7	-8.2833	Anopheles gambiae	f	F0 adults	half-gravid	Mop	C;C	T;T	G;G	C;C	A;A	C;C	TT;TA	G;G	G;G	T;T	M	T;T	M		2	2	2	-	-	-	Mop			W;S	coluzzii		G	G
11528	06SEL159	06SEL	Selinkenyi	2006-08-17	159	Selinkenyi	Mali	11.7	-8.2833	Anopheles gambiae	f	F0 adults	half-gravid	Mop	C;C	T;T	G;G	C;C	A;A	C;C	TA;TA	G;G	G;G	T;T	M	T;T	M	H	2	-	-	-	-	-	Mop			S;S	coluzzii		G	G
2249	06SEL160	06SEL	Selinkenyi	2006-08-17	160	Selinkenyi	Mali	11.7	-8.2833	Anopheles gambiae	f	F0 adults	half-gravid	Mop	C;C	T;T	G;G	C;C	A;A	C;C	TA;TA	G;G	G;G	T;T	M	T;T	M		2	1	1	-	-	1	Mop			S;S	coluzzii		G	G
11529	06SEL163	06SEL	Selinkenyi	2006-08-17	163	Selinkenyi	Mali	11.7	-8.2833	Anopheles gambiae	f	F0 adults	half-gravid	Mop	C;C	T;T	G;G	C;C	A;A	C;C	TA;TA	G;G	G;G	T;T	M	T;T	M		2	2	2	-	-	-	Mop			S;S	coluzzii		G	G
11530	06SEL164	06SEL	Selinkenyi	2006-08-17	164	Selinkenyi	Mali	11.7	-8.2833	Anopheles gambiae	f	F0 adults	half-gravid	Mop	A;C	T;T	G;G	T;C	G;A	T;C	TA;TA	A;G	A;G	T;T	M-backcross	T;T	M		2	-	-	-	-	1	Mop			S;S	coluzzii		G	G
2252	06SEL166	06SEL	Selinkenyi	2006-08-17	166	Selinkenyi	Mali	11.7	-8.2833	Anopheles gambiae	f	F0 adults	half-gravid	Mop	C;C	T;T	G;G	C;C	A;A	C;C	TA;TA	G;G	G;G	T;T	M	T;T	M		2	1	1	-	-	1	Mop			S;S	coluzzii		G	G
2254	06SEL168	06SEL	Selinkenyi	2006-08-17	168	Selinkenyi	Mali	11.7	-8.2833	Anopheles gambiae	f	F0 adults	half-gravid	Mop	C;C	T;T	G;G	C;C	A;A	C;C	TA;TA	G;G	G;G	T;T	M	T;T	M		2	1	1	-	-	-	Mop			S;S	coluzzii		G	G
2255	06SEL169	06SEL	Selinkenyi	2006-08-17	169	Selinkenyi	Mali	11.7	-8.2833	Anopheles gambiae	f	F0 adults	half-gravid	Bam	A;A	C;C	A;A	T;T	G;G	T;T	TT;TA	A;A	A;A	C;C	S	C;C	S		2	-	2	-	2	2	Bam			W;S	Bam		G	G
11532	06SEL170	06SEL	Selinkenyi	2006-08-17	170	Selinkenyi	Mali	11.7	-8.2833	Anopheles gambiae	f	F0 adults	half-gravid	Mop	C;C	T;T	G;G	T;C	A;A	C;C	TT;TA	A;G	G;G	T;T	M-backcross	T;T	M		2	1	1	-	-	-	Mop			W;S	coluzzii		G	G
16959	2010SEL002	10SEL	Selinkenyi	2010-09-03	2	Selinkenyi	Mali	11.7	-8.2833	Anopheles gambiae	f	F0 adults	half-gravid	Mop				T;C				G;G			M-backcross	T;T			2	-	-	-	-	1	Mop			W;S	coluzzii	NEG		G
16960	2010SEL003	10SEL	Selinkenyi	2010-09-03	3	Selinkenyi	Mali	11.7	-8.2833	Anopheles gambiae	f	F0 adults	half-gravid	Sav				T;T				A;A			S	C;C			2	1	-	-	-	-	Sav			W;W	gambiae	NEG		G
16961	2010SEL004	10SEL	Selinkenyi	2010-09-03	4	Selinkenyi	Mali	11.7	-8.2833	Anopheles gambiae	f	F0 adults	half-gravid	Mop				C;C				G;G			M	T;T			2	2	-	-	-	-	Mop			S;S	coluzzii	NEG		G
16962	2010SEL005	10SEL	Selinkenyi	2010-09-03	5	Selinkenyi	Mali	11.7	-8.2833	Anopheles gambiae	f	F0 adults	half-gravid	Sav				T;T				A;A			S	C;C			2	2	-	-	-	-	Sav			W;W	gambiae	NEG		G
16963	2010SEL006	10SEL	Selinkenyi	2010-09-03	6	Selinkenyi	Mali	11.7	-8.2833	Anopheles gambiae	f	F0 adults	half-gravid	Mop				C;C				G;G			M	T;T			2	1	1	-	-	-	Mop			S;S	coluzzii	POS		G
16964	2010SEL007	10SEL	Selinkenyi	2010-09-03	7	Selinkenyi	Mali	11.7	-8.2833	Anopheles gambiae	f	F0 adults	half-gravid	Sav				T;T				A;A			S	C;C			1	1	-	-	-	-	Sav				gambiae	POS		G
16971	2010SEL014	10SEL	Selinkenyi	2010-09-03	14	Selinkenyi	Mali	11.7	-8.2833	Anopheles gambiae	f	F0 adults	half-gravid	Mop				C;C				G;G			M	T;T			2	1	-	-	-	1	Mop			S;S	coluzzii	POS		G
16972	2010SEL015	10SEL	Selinkenyi	2010-09-03	15	Selinkenyi	Mali	11.7	-8.2833	Anopheles gambiae	f	F0 adults	half-gravid	Sav				T;T				A;A			S	C;C			2	2	-	-	-	-	Sav			W;W	gambiae	POS		G
16973	2010SEL016	10SEL	Selinkenyi	2010-09-03	16	Selinkenyi	Mali	11.7	-8.2833	Anopheles gambiae	f	F0 adults	half-gravid	Bam				T;T				A;G			S	C;C			2	1	2	-	2	2	Bam				Bam	NEG		G
16974	2010SEL017	10SEL	Selinkenyi	2010-09-03	17	Selinkenyi	Mali	11.7	-8.2833	Anopheles gambiae	f	F0 adults	half-gravid	Mop				C;C			TA;TA	G;G			M	T;T			2	1	-	-	-	-	Mop			S;S	coluzzii	POS		G
16975	2010SEL018	10SEL	Selinkenyi	2010-09-03	18	Selinkenyi	Mali	11.7	-8.2833	Anopheles gambiae	f	F0 adults	half-gravid	Sav				T;T			TT;TT	A;A			S	C;C			1	2	-	-	-	-	Sav			W;W	gambiae	NEG		G
16976	2010SEL019	10SEL	Selinkenyi	2010-09-03	19	Selinkenyi	Mali	11.7	-8.2833	Anopheles gambiae	f	F0 adults	half-gravid	Mop				T;C			TT;TA	G;G			M-backcross	T;T			1	2	-	-	-	-	Mop			W;S	coluzzii	POS		G
16977	2010SEL020	10SEL	Selinkenyi	2010-09-03	20	Selinkenyi	Mali	11.7	-8.2833	Anopheles gambiae	f	F0 adults	half-gravid	Sav				T;T			TT;TT	A;A			S	C;C			2	2	-	-	-	-	Sav			W;W	gambiae	POS		G
16978	2010SEL021	10SEL	Selinkenyi	2010-09-03	21	Selinkenyi	Mali	11.7	-8.2833	Anopheles gambiae	f	F0 adults	half-gravid	Sav				T;T			TT;TT	A;A			S	C;C			2	1	-	-	-	-	Sav			W;W	gambiae	NEG		G
16979	2010SEL022	10SEL	Selinkenyi	2010-09-03	22	Selinkenyi	Mali	11.7	-8.2833	Anopheles gambiae	f	F0 adults	half-gravid	Bis				T;T				G;G			M	T;T			2	-	-	1	-	-	Mop				coluzzii	NEG		G
16980	2010SEL023	10SEL	Selinkenyi	2010-09-03	23	Selinkenyi	Mali	11.7	-8.2833	Anopheles gambiae	f	F0 adults	half-gravid	Mop				T;C			TT;TA	G;G			M-backcross	T;T			2	1	1	-	-	1	Mop			W;S	coluzzii	NEG	G	G
16981	2010SEL024	10SEL	Selinkenyi	2010-09-03	24	Selinkenyi	Mali	11.7	-8.2833	Anopheles gambiae	f	F0 adults	half-gravid	Sav				T;T			TT;TT	A;A			S	C;C			1	2	-	-	-	-	Sav			W;W	gambiae	NEG		G
16982	2010SEL025	10SEL	Selinkenyi	2010-09-03	25	Selinkenyi	Mali	11.7	-8.2833	Anopheles gambiae	f	F0 adults	half-gravid	Bam				T;T				A;A			S	C;C			2	-	2	-	2	2	Bam				Bam	POS		G
16983	2010SEL026	10SEL	Selinkenyi	2010-09-03	26	Selinkenyi	Mali	11.7	-8.2833	Anopheles gambiae	f	F0 adults	half-gravid	For-S				T;T				A;A			S	C;C			1	1	-	-	-	-	Sav				gambiae	NEG		G
16984	2010SEL027	10SEL	Selinkenyi	2010-09-03	27	Selinkenyi	Mali	11.7	-8.2833	Anopheles gambiae	f	F0 adults	half-gravid	Sav				T;T			TT;TT	A;G			S-backcross	C;C			2	1	-	-	-	-	Sav			W;W	gambiae	NEG		G
16985	2010SEL028	10SEL	Selinkenyi	2010-09-03	28	Selinkenyi	Mali	11.7	-8.2833	Anopheles gambiae	f	F0 adults	half-gravid	Mop				C;C			TA;TA	G;G			M	T;T			2	-	-	-	-	2	Mop			S;S	coluzzii	NEG		G
16986	2010SEL029	10SEL	Selinkenyi	2010-09-03	29	Selinkenyi	Mali	11.7	-8.2833	Anopheles gambiae	f	F0 adults	half-gravid	Mop				T;T			TT;TT	G;G			M-backcross	T;T			2	1	1	-	-	-	Mop			W;W	coluzzii	POS		G
17011	2010SEL054	10SEl	Selinkenyi	2010-09-03	54	Selinkenyi	Mali	11.7	-8.2833	Anopheles gambiae	f	F0 adults	half-gravid	Mop				T;C			TT;TA	G;G			M-backcross	T;T	M	M	2	1	-	-	-	-	Mop			W;S	coluzzii	NEG		G
17018	2010SEL061	10SEL	Selinkenyi	2010-09-03	61	Selinkenyi	Mali	11.7	-8.2833	Anopheles gambiae	f	F0 adults	half-gravid	Mop-S				T;T			TT;TT	A;A			S	C;C			2	1	1	-	-	-	Sav			W;W	gambiae	POS		G
17019	2010SEL062	10SEL	Selinkenyi	2010-09-03	62	Selinkenyi	Mali	11.7	-8.2833	Anopheles gambiae	f	F0 adults	half-gravid	For-S				T;T				A;A			S	C;C			1	1	-	-	-	-	Sav				gambiae	NEG		G
17020	2010SEL063	10SEL	Selinkenyi	2010-09-03	63	Selinkenyi	Mali	11.7	-8.2833	Anopheles gambiae	f	F0 adults	half-gravid	Mop				T;C			TT;TA	G;G			M-backcross	T;T			2	-	-	-	-	-	Mop			W;S	coluzzii	NEG	G	G
17030	2010SEL073	10SEl	Selinkenyi	2010-09-03	73	Selinkenyi	Mali	11.7	-8.2833	Anopheles gambiae	f	F0 adults	half-gravid	Mop				T;C			TT;TA	G;G			M-backcross	T;T	M	M	2	2	2	-	-	-	Mop			W;S	coluzzii	NEG		G
17031	2010SEL074	10SEL	Selinkenyi	2010-09-03	74	Selinkenyi	Mali	11.7	-8.2833	Anopheles gambiae	f	F0 adults	half-gravid	Sav				T;T			TT;TT	A;A			S	C;C			2	2	-	-	-	-	Sav			W;W	gambiae	POS		G
17033	2010SEL076	10SEL	Selinkenyi	2010-09-03	76	Selinkenyi	Mali	11.7	-8.2833	Anopheles gambiae	f	F0 adults	half-gravid	Mop				C;C			TA;TA	G;G			M	T;T			2	2	2	-	-	-	Mop			S;S	coluzzii	NEG		G
17034	2010SEL077	10SEL	Selinkenyi	2010-09-03	77	Selinkenyi	Mali	11.7	-8.2833	Anopheles gambiae	f	F0 adults	half-gravid	Mop				T;C			TT;TA	G;G			M-backcross	T;T			2	-	-	-	-	-	Mop			W;S	coluzzii	NEG	G	G
17035	2010SEL078	10SEL	Selinkenyi	2010-09-03	78	Selinkenyi	Mali	11.7	-8.2833	Anopheles gambiae	f	F0 adults	half-gravid	Sav				T;T			TT;TT	A;A			S	C;C			1	2	-	-	-	-	Sav			W;W	gambiae	NEG		G
17052	2010SEL095	10SEL	Selinkenyi	2010-09-03	95	Selinkenyi	Mali	11.7	-8.2833	Anopheles gambiae	f	F0 adults	half-gravid	Mop				T;C			TT;TA	G;G			M-backcross	T;T			2	1	1	-	-	-	Mop			W;S	coluzzii	POS		G
17071	2010SEL114	10SEL	Selinkenyi	2010-09-03	114	Selinkenyi	Mali	11.7	-8.2833	Anopheles gambiae	f	F0 adults	half-gravid	Mop				T;C			TT;TA	G;G			M-backcross	T;T		M	2	1	1	-	-	-	Mop			W;S	coluzzii	POS		G
17072	2010SEL115	10SEL	Selinkenyi	2010-09-03	115	Selinkenyi	Mali	11.7	-8.2833	Anopheles gambiae	f	F0 adults	half-gravid	Bam				T;T			TA;TA	A;A			S	C;C		S	2	1	2	-	2	2	Bam			S;S	Bam	NEG		G
17073	2010SEL116	10SEL	Selinkenyi	2010-09-03	116	Selinkenyi	Mali	11.7	-8.2833	Anopheles gambiae	f	F0 adults	half-gravid	Mop				T;T			TT;TT	G;G			M-backcross	T;T		M	2	1	-	-	-	-	Mop			W;W	coluzzii	NEG		G
17074	2010SEL117	10SEl	Selinkenyi	2010-09-03	117	Selinkenyi	Mali	11.7	-8.2833	Anopheles gambiae	f	F0 adults	half-gravid	Mop				T;T			TA;TA	A;A			S	C;C	M	M	2	1	1	-	-	1	Sav			S;S	gambiae	NEG	G	G
17091	2010SEL134	10SEL	Selinkenyi	2010-09-03	134	Selinkenyi	Mali	11.7	-8.2833	Anopheles gambiae	f	F0 adults	half-gravid	Sav				T;T			TT;TT	A;A			S	C;C		S	1	2	-	-	-	-	Sav			W;W	gambiae	POS		G
17092	2010SEL135	10SEl	Selinkenyi	2010-09-03	135	Selinkenyi	Mali	11.7	-8.2833	Anopheles gambiae	f	F0 adults	half-gravid	Mop				T;C			TT;TA	G;G			M-backcross	T;T	M?	H	2	1	1	-	-	1	Mop			W;S	coluzzii	NEG	G	G
17093	2010SEL136	10SEL	Selinkenyi	2010-09-03	136	Selinkenyi	Mali	11.7	-8.2833	Anopheles gambiae	f	F0 adults	half-gravid	Mop				T;C			TT;TA	G;G			M-backcross	T;T		M	2	1	1	-	-	1	Mop			W;S	coluzzii	NEG	G	G
17094	2010SEL137	10SEL	Selinkenyi	2010-09-03	137	Selinkenyi	Mali	11.7	-8.2833	Anopheles gambiae	f	F0 adults	half-gravid	Sav				T;T			TT;TT	A;A			S	C;C		S	2	1	-	-	-	-	Sav			W;W	gambiae	NEG		G
17113	2010SEL156	10SEl	Selinkenyi	2010-09-04	156	Selinkenyi	Mali	11.7	-8.2833	Anopheles gambiae	f	F0 adults	half-gravid	Bam											S		S	S	2	-	2	-	2	2	Bam				Bam	NEG		G
17115	2010SEL158	10SEl	Selinkenyi	2010-09-04	158	Selinkenyi	Mali	11.7	-8.2833	Anopheles gambiae	f	F0 adults	half-gravid	Mop				T;T			TT;TT	G;G			M-backcross	T;T	M	M	2	2	2	-	-	-	Mop			W;W	coluzzii	NEG		G
17117	2010SEL160	10SEl	Selinkenyi	2010-09-04	160	Selinkenyi	Mali	11.7	-8.2833	Anopheles gambiae	f	F0 adults	half-gravid	Sav				T;T			TT;TT	A;A			S	C;C	S	S	1	2	-	-	-	-	Sav			W;W	gambiae	NEG		G
17118	2010SEL161	10SEl	Selinkenyi	2010-09-04	161	Selinkenyi	Mali	11.7	-8.2833	Anopheles gambiae	f	F0 adults	half-gravid	Mop				T;T			TT;TT	A;A			S	C;C	M	M	2	-	-	-	-	-	Sav			W;W	gambiae	NEG	G	G
17119	2010SEL162	10SEl	Selinkenyi	2010-09-04	162	Selinkenyi	Mali	11.7	-8.2833	Anopheles gambiae	f	F0 adults	half-gravid	For-S											S	C;C	S	S	1	-	-	-	-	-	Sav				gambiae	NEG	gambiae	G
17122	2010SEL165	10SEl	Selinkenyi	2010-09-04	165	Selinkenyi	Mali	11.7	-8.2833	Anopheles gambiae	f	F0 adults	half-gravid	Sav				T;T			TT;TT	A;A			S	C;C	S	S	2	1	-	-	-	-	Sav			W;W	gambiae	NEG		G
17127	2010SEL170	10SEl	Selinkenyi	2010-09-04	170	Selinkenyi	Mali	11.7	-8.2833	Anopheles gambiae	f	F0 adults	half-gravid	Sav				T;T			TT;TT	A;A			S	C;C	S	S	2	2	-	-	-	-	Sav			W;W	gambiae	NEG		G
17142	2010SEL185	10SEL	Selinkenyi	2010-09-04	185	Selinkenyi	Mali	11.7	-8.2833	Anopheles gambiae	f	F0 adults	half-gravid	Sav				T;T			TT;TT	A;G			S-backcross	C;C		S	1	2	-	-	-	-	Sav			W;W	gambiae	POS		G
17150	2010SEL193	10SEl	Selinkenyi	2010-09-04	193	Selinkenyi	Mali	11.7	-8.2833	Anopheles gambiae	f	F0 adults	half-gravid	Sav				T;C			TT;TA	G;G			M-backcross	T;T	S	S	2	2	-	-	-	-	Sav			W;S	coluzzii	NEG		G
17166	2010SEL209	10SEL	Selinkenyi	2010-09-04	209	Selinkenyi	Mali	11.7	-8.2833	Anopheles gambiae	f	F0 adults	half-gravid	Mop				C;C			TA;TA	G;G			M	T;T			2	1	1	-	-	1	Mop			S;S	coluzzii	NEG	G	G
17167	2010SEL210	10SEL	Selinkenyi	2010-09-04	210	Selinkenyi	Mali	11.7	-8.2833	Anopheles gambiae	f	F0 adults	half-gravid	Mop				T;C			TT;TT	G;G			M-backcross	T;T			2	1	1	-	-	-	Mop			W;W	coluzzii	NEG		G
17269	2010SEL312	10SEL	Selinkenyi	2010-09-05	312	Selinkenyi	Mali	11.7	-8.2833	Anopheles gambiae	f	F0 adults	half-gravid	Mop				T;C			TT;TA	G;G			M-backcross	T;T			2	2	2	-	-	-	Mop			W;S	coluzzii	NEG		G
17270	2010SEL313	10SEL	Selinkenyi	2010-09-05	313	Selinkenyi	Mali	11.7	-8.2833	Anopheles gambiae	f	F0 adults	half-gravid	Mop				C;C			TA;TA	G;G			M	T;T			2	1	1	-	-	-	Mop			S;S	coluzzii	POS		G
17296	2010SEL339	10SEL	Selinkenyi	2010-09-06	339	Selinkenyi	Mali	11.7	-8.2833	Anopheles gambiae	f	F0 adults	half-gravid	Mop				no amplification			TA;TA	no amplification			M	T;T			2	-	-	-	-	1	Mop			S;S	coluzzii	NEG		G
17298	2010SEL341	10SEL	Selinkenyi	2010-09-06	341	Selinkenyi	Mali	11.7	-8.2833	Anopheles gambiae	f	F0 adults	half-gravid	Mop				C;C			TA;TA	G;G			M	T;T			2	1	1	-	-	1	Mop			S;S	coluzzii	POS	G	G
17322	2010SEL365	10SEL	Selinkenyi	2010-09-06	365	Selinkenyi	Mali	11.7	-8.2833	Anopheles gambiae	f	F0 adults	half-gravid	Sav				T;T			TT;TT	no amplification			S	C;C			2	2	-	-	-	-	Sav			W;W	gambiae	NEG		G
17323	2010SEL366	10SEL	Selinkenyi	2010-09-06	366	Selinkenyi	Mali	11.7	-8.2833	Anopheles gambiae	f	F0 adults	half-gravid	Sav				T;T			TT;TT	A;A			S	C;C			2	2	-	-	-	-	Sav			W;W	gambiae	NEG		G
17325	2010SEL368	10SEL	Selinkenyi	2010-09-06	368	Selinkenyi	Mali	11.7	-8.2833	Anopheles gambiae	f	F0 adults	half-gravid	Mop				C;C			TA;TA	no amplification			M	T;T			2	2	1	-	-	1	Mop			S;S	coluzzii	NEG		G
17326	2010SEL369	10SEL	Selinkenyi	2010-09-06	369	Selinkenyi	Mali	11.7	-8.2833	Anopheles gambiae	f	F0 adults	half-gravid	Sav				T;T			TT;TT	A;A			S	C;C			2	1	1	-	-	1	Sav			W;W	gambiae	POS	G	G
17407	2010SEL450	10SEL	Selinkenyi	2010-09-06	450	Selinkenyi	Mali	11.7	-8.2833	Anopheles gambiae	f	F0 adults	half-gravid	Mop				T;C			TT;TA	G;G			M-backcross	T;T			2	2	2	-	-	-	Mop			W;S	coluzzii	NEG		G
17409	2010SEL452	10SEL	Selinkenyi	2010-09-06	452	Selinkenyi	Mali	11.7	-8.2833	Anopheles gambiae	f	F0 adults	half-gravid	Mop				T;C			TT;TA	G;G			M-backcross	T;T			2	2	1	-	-	1	Mop			W;S	coluzzii	POS		G
17467	2010SEL510	10SEL	Selinkenyi	2010-09-08	510	Selinkenyi	Mali	11.7	-8.2833	Anopheles gambiae	f	F0 adults	half-gravid	Mop				T;C			TT;TA	G;G			M-backcross	T;T			2	2	2	-	-	-	Mop			W;S	coluzzii	NEG		G
17468	2010SEL511	10SEL	Selinkenyi	2010-09-08	511	Selinkenyi	Mali	11.7	-8.2833	Anopheles gambiae	f	F0 adults	half-gravid	Mop				no amplification			TT;TA	no amplification			M	T;T			2	1	1	-	-	1	Mop			W;S	coluzzii	NEG		G
17469	2010SEL512	10SEL	Selinkenyi	2010-09-08	512	Selinkenyi	Mali	11.7	-8.2833	Anopheles gambiae	f	F0 adults	half-gravid	Sav				T;T			TT;TT	no amplification			S	C;C			2	2	-	-	-	-	Sav			W;W	gambiae	POS		G
17491	2010SEL534	10SEL	Selinkenyi	2010-09-08	534	Selinkenyi	Mali	11.7	-8.2833	Anopheles gambiae	f	F0 adults	half-gravid	Sav				T;T			TT;TT	A;A			S	C;C			1	2	-	-	-	-	Sav			W;W	gambiae	POS		G
17499	2010SEL542	10SEL	Selinkenyi	2010-09-08	542	Selinkenyi	Mali	11.7	-8.2833	Anopheles gambiae	f	F0 adults	half-gravid	Mop				T;C			TT;TA	G;G			M-backcross	T;T			2	1	1	-	-	-	Mop			W;S	coluzzii	NEG		G
17500	2010SEL543	10SEL	Selinkenyi	2010-09-08	543	Selinkenyi	Mali	11.7	-8.2833	Anopheles gambiae	f	F0 adults	half-gravid	Sav				T;C			TT;TA	G;G			M-backcross	T;T			2	-	1	-	-	1	Mop			W;S	coluzzii	NEG		G
17501	2010SEL544	10SEL	Selinkenyi	2010-09-08	544	Selinkenyi	Mali	11.7	-8.2833	Anopheles gambiae	f	F0 adults	half-gravid	Mop				T;T			TT;TT	G;G			M-backcross	T;T			2	2	2	-	-	-	Mop			W;W	coluzzii	POS		G
17513	2010SEL556	10SEL	Selinkenyi	2010-09-08	556	Selinkenyi	Mali	11.7	-8.2833	Anopheles gambiae	f	F0 adults	half-gravid	Mop				C;C			TA;TA	G;G			M	T;T			1	1	1	-	-	-	Mop			S;S	coluzzii	NEG		G
17514	2010SEL557	10SEL	Selinkenyi	2010-09-08	557	Selinkenyi	Mali	11.7	-8.2833	Anopheles gambiae	f	F0 adults	half-gravid	Sav				T;T			TT;TT	A;A			S	C;C			1	2	-	-	-	-	Sav			W;W	gambiae	NEG		G
17515	2010SEL558	10SEL	Selinkenyi	2010-09-08	558	Selinkenyi	Mali	11.7	-8.2833	Anopheles gambiae	f	F0 adults	half-gravid	Mop				C;C			TA;TA	G;G			M	T;T			2	1	-	-	-	-	Mop			S;S	coluzzii	POS		G
17544	2010SEL587	10SEL	Selinkenyi	2010-09-08	587	Selinkenyi	Mali	11.7	-8.2833	Anopheles gambiae	f	F0 adults	half-gravid	Mop				T;C			TT;TA	G;G			M-backcross	T;T			2	2	2	-	-	-	Mop			W;S	coluzzii	NEG		G
17571	2010SEL614	10SEL	Selinkenyi	2010-09-18	614	Selinkenyi	Mali	11.7	-8.2833	Anopheles gambiae	f	F0 adults	half-gravid	Sav				no amplification			no amplification	A;A			S	C;C			1	2	-	-	-	-	Sav			no amplification	gambiae	POS		G
17572	2010SEL615	10SEL	Selinkenyi	2010-09-18	615	Selinkenyi	Mali	11.7	-8.2833	Anopheles gambiae	f	F0 adults	half-gravid	Mop				T;C			TT;TA	G;G			M-backcross	T;T			2	-	-	-	-	-	Mop			W;S	coluzzii	NEG		G
17573	2010SEL616	10SEL	Selinkenyi	2010-09-18	616	Selinkenyi	Mali	11.7	-8.2833	Anopheles gambiae	f	F0 adults	half-gravid	Mop				C;C			no amplification	G;G			M	T;T			2	2	2	-	-	-	Mop			no amplification	coluzzii	NEG		G
17576	2010SEL619	10SEL	Selinkenyi	2010-09-18	619	Selinkenyi	Mali	11.7	-8.2833	Anopheles gambiae	f	F0 adults	half-gravid	Sav				T;T			TT;TA	A;A			S	C;C			1	2	-	-	-	-	Sav			W;S	gambiae	NEG		G
17577	2010SEL620	10SEL	Selinkenyi	2010-09-18	620	Selinkenyi	Mali	11.7	-8.2833	Anopheles gambiae	f	F0 adults	half-gravid	Mop				T;C			TT;TA	G;G			M-backcross	T;T			2	2	2	-	-	-	Mop			W;S	coluzzii	NEG		G
17578	2010SEL621	10SEL	Selinkenyi	2010-09-18	621	Selinkenyi	Mali	11.7	-8.2833	Anopheles gambiae	f	F0 adults	half-gravid	Sav				T;T			TT;TT	A;A			S	C;C			2	2	-	-	-	-	Sav			W;W	gambiae	POS		G
17596	2010SEL639	10SEL	Selinkenyi	2010-09-18	639	Selinkenyi	Mali	11.7	-8.2833	Anopheles gambiae	f	F0 adults	half-gravid	Mop				C;C			TA;TA	G;G			M	T;T			2	1	1	-	-	1	Mop			S;S	coluzzii	NEG		G
17598	2010SEL641	10SEL	Selinkenyi	2010-09-18	641	Selinkenyi	Mali	11.7	-8.2833	Anopheles gambiae	f	F0 adults	half-gravid	Sav				T;T			TT;TT	A;A			S	C;C			2	2	-	-	-	-	Sav			W;W	gambiae	POS		G
17678	2010SEL721	10SEL	Selinkenyi	2010-09-19	721	Selinkenyi	Mali	11.7	-8.2833	Anopheles gambiae	f	F0 adults	half-gravid	Sav				T;T			TT;TT	A;A			S	C;C			1	1	-	-	-	-	Sav			W;W	gambiae	POS		G
17720	2010SEL763	10SEL	Selinkenyi	2010-09-19	763	Selinkenyi	Mali	11.7	-8.2833	Anopheles gambiae sensu lato	f	F0 adults		Mop				T;T			TT;TT	G;G			M-backcross	T;T			2	1	1	-	-	-	Mop			W;W	coluzzii	NEG		G
17721	2010SEL764	10SEL	Selinkenyi	2010-09-19	764	Selinkenyi	Mali	11.7	-8.2833	Anopheles gambiae	f	F0 adults	half-gravid	Bam				T;T				A;A			S	C;C			2	1	2	-	2	2	Bam				Bam	NEG		G
17722	2010SEL765	10SEL	Selinkenyi	2010-09-19	765	Selinkenyi	Mali	11.7	-8.2833	Anopheles gambiae	f	F0 adults	half-gravid	Mop				T;C			TT;TA	G;G			M-backcross	T;T			2	1	1	-	-	-	Mop			W;S	coluzzii	POS		G
17775	2010SEL818	10SEl	Selinkenyi	2010-09-19	818	Selinkenyi	Mali	11.7	-8.2833	Anopheles gambiae	f	F0 adults	half-gravid	UD											M		M	M	2	1	1	1	-	-	Mop				coluzzii	NEG	gambiae	G
17776	2010SEL819	10SEL	Selinkenyi	2010-09-19	819	Selinkenyi	Mali	11.7	-8.2833	Anopheles gambiae	f	F0 adults	half-gravid	Sav				no amplification			TT;TT	A;A			S	C;C			2	1	1	-	-	1	Sav			W;W	gambiae	POS	G	G
17777	2010SEL820	10SEL	Selinkenyi	2010-09-19	820	Selinkenyi	Mali	11.7	-8.2833	Anopheles gambiae	f	F0 adults	half-gravid	Sav				T;T			TT;TA	G;G			M-backcross	T;T			2	2	2	-	-	2	Mop			W;S	coluzzii	NEG		G
17787	2010SEL830	10SEl	Selinkenyi	2010-09-19	830	Selinkenyi	Mali	11.7	-8.2833	Anopheles gambiae	f	F0 adults	half-gravid	Sav				no amplification			no amplification	no amplification			S	no amplification	S	S	1	1	-	-	-	-	Sav				gambiae	NEG		G
17788	2010SEL831	10SEL	Selinkenyi	2010-09-19	831	Selinkenyi	Mali	11.7	-8.2833	Anopheles gambiae	f	F0 adults	half-gravid	Bam											S				2	2	2	-	2	2	Bam				Bam	NEG		G
17789	2010SEL832	10SEL	Selinkenyi	2010-09-19	832	Selinkenyi	Mali	11.7	-8.2833	Anopheles gambiae	f	F0 adults	half-gravid	Bam				T;T			TA;TA	A;A			S	C;C			2	2	2	-	2	2	Bam			S;S	Bam	POS		G
17791	2010SEL834	10SEL	Selinkenyi	2010-09-19	834	Selinkenyi	Mali	11.7	-8.2833	Anopheles gambiae	f	F0 adults	half-gravid	Bam				T;T			TA;TA	A;A			S	C;C			2	-	2	-	2	2	Bam			S;S	Bam	POS		G
17848	2010SEL891	10SEL	Selinkenyi	2010-09-19	891	Selinkenyi	Mali	11.7	-8.2833	Anopheles gambiae	f	F0 adults	half-gravid	Mop				C;C			TA;TA	A;G			M-backcross	T;T			2	-	-	-	-	1	Mop			S;S	coluzzii	POS		G
17869	2010SEL912	10SEL	Selinkenyi	2010-09-20	912	Selinkenyi	Mali	11.7	-8.2833	Anopheles gambiae	f	F0 adults	half-gravid	Mop				T;C			TT;TT	G;G			M-backcross	T;T			2	1	1	-	-	1	Mop			W;W	coluzzii	NEG		G
17914	2010SEL957	10SEL	Selinkenyi	2010-09-20	957	Selinkenyi	Mali	11.7	-8.2833	Anopheles gambiae	f	F0 adults	half-gravid	Mop				T;C			TT;TA	G;G			M-backcross	T;T			2	1	1	-	-	1	Mop			W;S	coluzzii	NEG		G
17915	2010SEL958	10SEL	Selinkenyi	2010-09-20	958	Selinkenyi	Mali	11.7	-8.2833	Anopheles gambiae	f	F0 adults	half-gravid	Mop				no amplification			TT;TA	G;G			M	T;T			2	2	2	-	-	-	Mop			W;S	coluzzii	POS		G
19663	2010SEL974	10SEL	Selinkenyi	2010-09-20	974	Selinkenyi	Mali	11.7	-8.2833	Anopheles gambiae	f	F0 adults	half-gravid	Sav				T;T			TT;TT	A;A			S	C;C			1	2	-	-	-	-	Sav			W;W	gambiae	POS		G
19665	2010SEL976	10SEL	Selinkenyi	2010-09-20	976	Selinkenyi	Mali	11.7	-8.2833	Anopheles gambiae	f	F0 adults	half-gravid	Bam				T;T				A;A			S	C;C			2	2	2	-	2	2	Bam				Bam	NEG		G
19666	2010SEL977	10SEL	Selinkenyi	2010-09-20	977	Selinkenyi	Mali	11.7	-8.2833	Anopheles gambiae	f	F0 adults	half-gravid	Mop				T;C			TT;TA	G;G			M-backcross	T;T			2	1	1	-	-	-	Mop			W;S	coluzzii	NEG		G
19667	2010SEL978	10SEL	Selinkenyi	2010-09-20	978	Selinkenyi	Mali	11.7	-8.2833	Anopheles gambiae	f	F0 adults	half-gravid	Mop				C;C			TA;TA	G;G			M	T;T			2	1	1	-	-	1	Mop			S;S	coluzzii	POS	G	G
19668	2010SEL979	10SEL	Selinkenyi	2010-09-20	979	Selinkenyi	Mali	11.7	-8.2833	Anopheles gambiae sensu lato	f	F0 adults		Sav				T;T			TT;TT	A;A			S	C;C			2	2	-	-	-	-	Sav			W;W	gambiae	NEG		G
19690	2010SEL1001	10SEL	Selinkenyi	2010-09-21	1001	Selinkenyi	Mali	11.7	-8.2833	Anopheles gambiae	f	F0 adults	half-gravid	Sav				T;T			TT;TT	A;A			S	C;C			2	2	-	-	-	-	Sav			W;W	gambiae	POS		G
19691	2010SEL1002	10SEL	Selinkenyi	2010-09-21	1002	Selinkenyi	Mali	11.7	-8.2833	Anopheles gambiae	f	F0 adults	half-gravid	Bam				T;T				A;A			S	C;C			2	-	2	-	2	2	Bam				Bam	NEG		G
19692	2010SEL1003	10SEL	Selinkenyi	2010-09-21	1003	Selinkenyi	Mali	11.7	-8.2833	Anopheles gambiae	f	F0 adults	half-gravid	Mop				T;T			no amplification	G;G			M-backcross	T;T			2	2	2	-	-	-	Mop			no amplification	coluzzii	NEG		G
19699	2010SEL1010	10SEL	Selinkenyi	2010-09-21	1010	Selinkenyi	Mali	11.7	-8.2833	Anopheles gambiae	f	F0 adults	half-gravid	Sav				T;T			TT;TA	A;G			S-backcross	C;C			1	1	1	-	-	1	Sav			W;S	gambiae	NEG		G
19700	2010SEL1011	10SEL	Selinkenyi	2010-09-21	1011	Selinkenyi	Mali	11.7	-8.2833	Anopheles gambiae	f	F0 adults	half-gravid	Mop				T;T			TT;TT	G;G			M-backcross	T;T			2	1	-	-	-	1	Mop			W;W	coluzzii	NEG		G
19715	2010SEL1026	10SEL	Selinkenyi	2010-09-21	1026	Selinkenyi	Mali	11.7	-8.2833	Anopheles gambiae	f	F0 adults	half-gravid	Sav				T;T			TT;TT	A;A			S	C;C			1	2	-	-	-	-	Sav			W;W	gambiae	NEG		G
19716	2010SEL1027	10SEL	Selinkenyi	2010-09-21	1027	Selinkenyi	Mali	11.7	-8.2833	Anopheles gambiae	f	F0 adults	half-gravid	Mop				T;C			TA;TA	G;G			M-backcross	T;T			2	-	-	-	-	1	Mop			S;S	coluzzii	NEG		G
19717	2010SEL1028	10SEL	Selinkenyi	2010-09-21	1028	Selinkenyi	Mali	11.7	-8.2833	Anopheles gambiae	f	F0 adults		Mop				C;C			TA;TA	G;G			M	T;T			2	-	-	-	-	-	Mop			S;S	coluzzii	POS		G
19732	2010SEL1043	10SEL	Selinkenyi	2010-09-21	1043	Selinkenyi	Mali	11.7	-8.2833	Anopheles gambiae	f	F0 adults	half-gravid	Sav				T;T			TT;TT	A;A			S	C;C			2	2	-	-	-	-	Sav			W;W	gambiae	POS		G
19733	2010SEL1044	10SEL	Selinkenyi	2010-09-21	1044	Selinkenyi	Mali	11.7	-8.2833	Anopheles gambiae	f	F0 adults	half-gravid	Mop				C;C			TA;TA	G;G			M	T;T			2	-	-	-	-	-	Mop			S;S	coluzzii	POS	G	G
19734	2010SEL1045	10SEL	Selinkenyi	2010-09-21	1045	Selinkenyi	Mali	11.7	-8.2833	Anopheles gambiae	f	F0 adults	half-gravid	Mop				C;C			TA;TA	G;G			M	T;T			2	1	1	-	-	1	Mop			S;S	coluzzii	POS	G	G
19735	2010SEL1046	10SEL	Selinkenyi	2010-09-21	1046	Selinkenyi	Mali	11.7	-8.2833	Anopheles gambiae	f	F0 adults	half-gravid	Sav-M				T;C			TT;TA	G;G			M-backcross	T;T			2	2	2	-	-	2	Mop			W;S	coluzzii	POS		G
19737	2010SEL1048	10SEL	Selinkenyi	2010-09-21	1048	Selinkenyi	Mali	11.7	-8.2833	Anopheles gambiae	f	F0 adults	half-gravid	Sav				T;T			TT;TT	A;A			S	C;C		S	2	2	-	-	-	-	Sav			W;W	gambiae	NEG		G
19738	2010SEL1049	10SEL	Selinkenyi	2010-09-21	1049	Selinkenyi	Mali	11.7	-8.2833	Anopheles gambiae	f	F0 adults	half-gravid	hybrid				T;T			TT;TT	A;A			S	C;C			2	2	-	-	-	-	Sav			W;W	gambiae	NEG		G
19740	2010SEL1051	10SEL	Selinkenyi	2010-09-21	1051	Selinkenyi	Mali	11.7	-8.2833	Anopheles gambiae	f	F0 adults	half-gravid	Mop				T;C			TT;TA	A;G			M-backcross	T;T			2	1	1	-	-	-	Mop			W;S	coluzzii	NEG		G
19742	2010SEL1053	10SEL	Selinkenyi	2010-09-21	1053	Selinkenyi	Mali	11.7	-8.2833	Anopheles gambiae	f	F0 adults		Bam				T;T			TA;TA	A;A			S	C;C			2	-	2	-	2	2	Bam			S;S	Bam	POS		G
19743	2010SEL1054	10SEL	Selinkenyi	2010-09-21	1054	Selinkenyi	Mali	11.7	-8.2833	Anopheles gambiae	f	F0 adults		Bam				T;T			no amplification	A;G			S-backcross	C;C			2	1	2	-	2	2	Bam				Bam	POS		G
19744	2010SEL1055	10SEL	Selinkenyi	2010-09-21	1055	Selinkenyi	Mali	11.7	-8.2833	Anopheles gambiae sensu lato	f	F0 adults		Mop or Sav				no amplification			no amplification	no amplification			S	C;C			2	1	-	-	-	1	Sav				gambiae	POS		G
19746	2010SEL1057	10SEL	Selinkenyi	2010-09-21	1057	Selinkenyi	Mali	11.7	-8.2833	Anopheles gambiae sensu lato	f	F0 adults		Bam				T;T				A;A			S	C;C			2	1	2	-	2	2	Bam				Bam	NEG		G
19747	2010SEL1058	10SEL	Selinkenyi	2010-09-21	1058	Selinkenyi	Mali	11.7	-8.2833	Anopheles gambiae sensu lato	f	F0 adults		Bam				T;C				A;A			S	C;C			2	2	2	-	2	2	Bam				Bam	NEG		G
19748	2010SEL1059	10SEL	Selinkenyi	2010-09-21	1059	Selinkenyi	Mali	11.7	-8.2833	Anopheles gambiae sensu lato	f	F0 adults		Mop				T;C				G;G			M-backcross	T;T			2	2	2	-	-	-	Mop				coluzzii	NEG		G
19749	2010SEL1060	10SEL	Selinkenyi	2010-09-21	1060	Selinkenyi	Mali	11.7	-8.2833	Anopheles gambiae sensu lato	f	F0 adults		Sav				T;T				A;A			S	C;C			2	2	-	-	-	-	Sav				gambiae or Bam	NEG		G
19750	2010SEL1061	10SEL	Selinkenyi	2010-09-21	1061	Selinkenyi	Mali	11.7	-8.2833	Anopheles gambiae	f	F0 adults		Mop				T;T			TT;TT	G;G			M-backcross	T;T			2	2	2	-	-	-	Mop			W;W	coluzzii	POS		G
19758	2010SEL1069	10SEL	Selinkenyi	2010-09-21	1069	Selinkenyi	Mali	11.7	-8.2833	Anopheles gambiae	f	F0 adults		Mop				C;C			TA;TA	G;G			M	T;T			2	1	1	-	-	-	Mop			S;S	coluzzii	POS		G
19759	2010SEL1070	10SEL	Selinkenyi	2010-09-21	1070	Selinkenyi	Mali	11.7	-8.2833	Anopheles gambiae	f	F0 adults		Bam				T;T			TA;TA	A;G			H	C;T			2	-	2	-	2	2	Bam			S;S	Bam	POS		G
19762	2010SEL1073	10SEL	Selinkenyi	2010-09-21	1073	Selinkenyi	Mali	11.7	-8.2833	Anopheles gambiae sensu lato	f	F0 adults		Bam				T;T				A;A			S	C;C			2	-	2	-	2	2	Bam				Bam	NEG		G
19763	2010SEL1074	10SEL	Selinkenyi	2010-09-21	1074	Selinkenyi	Mali	11.7	-8.2833	Anopheles gambiae	f	F0 adults		Mop				T;C				G;G			M	T;T		M	2	2	2	-	-	-	Mop				coluzzii	NEG		G
19764	2010SEL1075	10SEL	Selinkenyi	2010-09-21	1075	Selinkenyi	Mali	11.7	-8.2833	Anopheles gambiae	f	F0 adults		Mop				T;C				G;G			M	T;T		M	2	1	1	-	-	1	Mop				coluzzii	NEG		G
19765	2010SEL1076	10SEL	Selinkenyi	2010-09-21	1076	Selinkenyi	Mali	11.7	-8.2833	Anopheles gambiae	f	F0 adults		Sav				T;T				A;A			S	C;C		S	2	2	-	-	-	-	Sav				gambiae	NEG		G
19766	2010SEL1077	10SEL	Selinkenyi	2010-09-21	1077	Selinkenyi	Mali	11.7	-8.2833	Anopheles gambiae	f	F0 adults		Mop				C;C			TA;TA	G;G			M	T;T		M	2	1	-	-	-	2	Mop			S;S	coluzzii	POS		G
19767	2010SEL1078	10SEL	Selinkenyi	2010-09-21	1078	Selinkenyi	Mali	11.7	-8.2833	Anopheles gambiae	f	F0 adults		Bam				T;T				A;A			S	C;C		S	2	1	2	-	2	2	Bam				Bam	NEG		G
19768	2010SEL1079	10SEL	Selinkenyi	2010-09-21	1079	Selinkenyi	Mali	11.7	-8.2833	Anopheles gambiae	f	F0 adults		Mop				C;C				G;G			M	T;T		H	2	1	1	-	-	-	Mop				coluzzii	NEG		G
19769	2010SEL1080	10SEL	Selinkenyi	2010-09-21	1080	Selinkenyi	Mali	11.7	-8.2833	Anopheles gambiae	f	F0 adults		Sav				T;T			TT;TT	A;A			S	C;C		S	1	1	-	-	-	-	Sav			W;W	gambiae	POS		G
19770	2010SEL1081	10SEL	Selinkenyi	2010-09-21	1081	Selinkenyi	Mali	11.7	-8.2833	Anopheles gambiae	f	F0 adults		Sav				T;T				A;A			S	C;C		S	2	2	-	-	-	-	Sav				gambiae	NEG		G
19771	2010SEL1082	10SEL	Selinkenyi	2010-09-21	1082	Selinkenyi	Mali	11.7	-8.2833	Anopheles gambiae	f	F0 adults		Mop				C;C				G;G			M	T;T		M	2	1	1	-	-	-	Mop				coluzzii	NEG		G
19772	2010SEL1083	10SEL	Selinkenyi	2010-09-21	1083	Selinkenyi	Mali	11.7	-8.2833	Anopheles gambiae	f	F0 adults		Bam				T;C				A;G			S	T;C		S	2	1	2	-	2	2	Bam				Bam	NEG		G
19773	2010SEL1084	10SEL	Selinkenyi	2010-09-21	1084	Selinkenyi	Mali	11.7	-8.2833	Anopheles gambiae	f	F0 adults		Mop				T;T				G;G			M	T;T		M	2	1	1	-	-	1	Mop				coluzzii	NEG		G
19774	2010SEL1085	10SEL	Selinkenyi	2010-09-21	1085	Selinkenyi	Mali	11.7	-8.2833	Anopheles gambiae	f	F0 adults		Mop				T;T				G;G			M	T;T		M	2	2	2	-	-	-	Mop				coluzzii	NEG		G
19775	2010SEL1086	10SEL	Selinkenyi	2010-09-21	1086	Selinkenyi	Mali	11.7	-8.2833	Anopheles gambiae	f	F0 adults		Sav				T;T			TT;TT	A;A			S	C;C		S	2	2	-	-	-	-	Sav			W;W	gambiae	POS		G
19779	2010SEL1090	10SEL	Selinkenyi	2010-09-21	1090	Selinkenyi	Mali	11.7	-8.2833	Anopheles gambiae	f	F0 adults		Sav				T;T			TT;TT	A;A			S	C;C		H	2	2	-	-	-	-	Sav			W;W	gambiae	POS		G
19780	2010SEL1091	10SEL	Selinkenyi	2010-09-21	1091	Selinkenyi	Mali	11.7	-8.2833	Anopheles gambiae	f	F0 adults		Sav				T;T			TT;TT	A;A			S	C;C		S	2	1	-	-	-	-	Sav			W;W	gambiae	POS		G
19781	2010SEL1092	10SEL	Selinkenyi	2010-09-21	1092	Selinkenyi	Mali	11.7	-8.2833	Anopheles gambiae	f	F0 adults		Mop				T;T				G;G			M	T;T		M	2	1	1	-	-	1	Mop				coluzzii	NEG		G
19782	2010SEL1093	10SEL	Selinkenyi	2010-09-21	1093	Selinkenyi	Mali	11.7	-8.2833	Anopheles gambiae	f	F0 adults		Sav				T;T				A;A			S	C;C		S	1	2	-	-	-	-	Sav				gambiae	NEG		G
19783	2010SEL1094	10SEL	Selinkenyi	2010-09-21	1094	Selinkenyi	Mali	11.7	-8.2833	Anopheles gambiae	f	F0 adults		Bam				T;T				A;A			S	C;C		S	2	2	2	-	2	2	Bam				Bam	NEG		G
19784	2010SEL1095	10SEL	Selinkenyi	2010-09-21	1095	Selinkenyi	Mali	11.7	-8.2833	Anopheles gambiae	f	F0 adults		Sav				T;T				A;A			S	C;C		S	2	2	-	-	-	-	Sav				gambiae	NEG		G
19785	2010SEL1096	10SEL	Selinkenyi	2010-09-21	1096	Selinkenyi	Mali	11.7	-8.2833	Anopheles gambiae	f	F0 adults		Sav				T;T				A;A			S	C;C		S	1	1	-	-	-	-	Sav				gambiae	NEG		G
19786	2010SEL1097	10SEL	Selinkenyi	2010-09-21	1097	Selinkenyi	Mali	11.7	-8.2833	Anopheles gambiae	f	F0 adults		Sav				T;T			TT;TT	A;A			S	C;C		S	1	1	-	-	-	-	Sav			W;W	gambiae	POS		G
19787	2010SEL1098	10SEL	Selinkenyi	2010-09-21	1098	Selinkenyi	Mali	11.7	-8.2833	Anopheles gambiae	f	F0 adults		Sav				T;T			TT;TT	A;A			S	C;C		S	2	2	-	-	-	-	Sav			W;W	gambiae	POS		G
19788	2010SEL1099	10SEL	Selinkenyi	2010-09-21	1099	Selinkenyi	Mali	11.7	-8.2833	Anopheles gambiae	f	F0 adults		Bam				T;T			TA;TA	A;A			S	C;C		S	2	1	2	-	2	2	Bam			S;S	Bam	POS		G
19789	2010SEL1100	10SEL	Selinkenyi	2010-09-21	1100	Selinkenyi	Mali	11.7	-8.2833	Anopheles gambiae	f	F0 adults		Sav				T;T				A;A			S	C;C		S	1	2	-	-	-	-	Sav				gambiae	NEG		G
19792	2010SEL1103	10SEL	Selinkenyi	2010-09-21	1103	Selinkenyi	Mali	11.7	-8.2833	Anopheles gambiae	f	F0 adults	half-gravid	Sav				T;T			TA;TA	A;A			S	C;C		S	1	2	-	-	-	-	Sav			S;S	gambiae	NEG		G
21632	11SEL007	11SEL	Selinkenyi	2011-09-27	7	Selinkenyi	Mali	11.7	-8.2833	Anopheles gambiae	f			Mop	C;C	T;T	G;G	T;T	G;G	T;T	TT;TT	G;G	G;G	T;T	M-backcross	T;T		M?	2	1	1	-	-	1	Mop			W;W	coluzzii	NEG	G	G
21633	11SEL008	11SEL	Selinkenyi	2011-09-27	8	Selinkenyi	Mali	11.7	-8.2833	Anopheles gambiae	f			Mop	C;C	T;T	G;G	T;C	G;A	T;C	TT;TA	G;G	G;G	T;T	M-backcross	T;T		M	2	1	1	-	-	-	Mop			W;S	coluzzii	NEG	G	G
21634	11SEL009	11SEL	Selinkenyi	2011-09-27	9	Selinkenyi	Mali	11.7	-8.2833	Anopheles gambiae	f			Mop	C;C	T;T	G;G	T;C	G;G	T;T	TT;TT	G;G	G;G	T;T	M-backcross	T;T		M	2	1	-	-	-	-	Mop			W;W	coluzzii	NEG	G	G
21651	11SEL026	11SEL	Selinkenyi	2011-09-27	26	Selinkenyi	Mali	11.7	-8.2833	Anopheles gambiae	f			Mop	C;C	T;T	G;G	C;C	G;A	T;C	TT;TA	G;G	G;G	T;T	M	T;T		S?	2	1	-	-	-	1	Mop			W;S	coluzzii	NEG	G	G
21662	11SEL037	11SEL	Selinkenyi	2011-09-27	37	Selinkenyi	Mali	11.7	-8.2833	Anopheles gambiae	f			Mop	C;C	T;T	G;G	T;C	G;A	T;C	TT;TA	G;G	G;G	T;T	M-backcross	T;T		M?	2	1	1	-	-	-	Mop			W;S	coluzzii	NEG	G	G
21666	11SEL041	11SEL	Selinkenyi	2011-09-27	41	Selinkenyi	Mali	11.7	-8.2833	Anopheles gambiae	f			Mop	C;C	T;T	G;G	T;C	G;A	T;C	TT;TA	G;G	G;G	T;T	M-backcross	T;T		M	2	1	1	-	-	-	Mop			W;S	coluzzii	NEG	G	G
21667	11SEL042	11SEL	Selinkenyi	2011-09-27	42	Selinkenyi	Mali	11.7	-8.2833	Anopheles gambiae	f			Mop	C;C	C;T	G;G	T;T	G;G	T;T	TT;TT	G;G	G;G	T;T	M-backcross	T;T		M	2	-	-	-	-	-	Mop			W;W	coluzzii	NEG	G	G
21668	11SEL043	11SEL	Selinkenyi	2011-09-27	43	Selinkenyi	Mali	11.7	-8.2833	Anopheles gambiae	f			UD	C;C	T;T	G;G	T;T	G;G	T;T		G;G	G;G	T;T	M-backcross	T;T		M?	2	1	-	1	-	-	Mop				coluzzii	marginal NEG	gambiae	G
21669	11SEL044	11SEL	Selinkenyi	2011-09-27	44	Selinkenyi	Mali	11.7	-8.2833	Anopheles gambiae	f			Mop	C;C	T;T	G;G	T;T	G;G	T;T	TT;TT	G;G	G;G	T;T	M-backcross	T;T		H?	2	-	-	-	-	1	Mop			W;W	coluzzii	marginal NEG	G	G
21673	11SEL048	11SEL	Selinkenyi	2011-09-27	48	Selinkenyi	Mali	11.7	-8.2833	Anopheles gambiae	f			Mop	C;C	T;T	G;G	T;C	G;A	T;C	TT;TA	G;G	G;G	T;T	M-backcross	T;T		M?	2	1	1	-	-	-	Mop			W;S	coluzzii	NEG	G	G
21684	11SEL059	11SEL	Selinkenyi	2011-09-27	59	Selinkenyi	Mali	11.7	-8.2833	Anopheles gambiae	f			Mop	C;C	T;T	G;G	T;C	G;A	T;C	TT;TA	G;G	G;G	T;T	M-backcross	T;T		M?	2	1	1	-	-	1	Mop			W;S	coluzzii	NEG	G	G
21687	11SEL062	11SEL	Selinkenyi	2011-09-27	62	Selinkenyi	Mali	11.7	-8.2833	Anopheles gambiae	f			Mop	C;C	T;T	G;G	T;T	G;G	T;T	TT;TT	G;G	G;G	T;T	M-backcross	T;T		M?	2	1	-	-	-	-	Mop			W;W	coluzzii	NEG	G	G
21688	11SEL063	11SEL	Selinkenyi	2011-09-27	63	Selinkenyi	Mali	11.7	-8.2833	Anopheles gambiae	f			Mop	C;C	T;T	G;G	T;T	G;G	T;T	TT;TT	G;G	G;G	T;T	M-backcross	T;T		M	2	1	1	-	-	-	Mop			W;W	coluzzii	NEG	G	G
21689	11SEL064	11SEL	Selinkenyi	2011-09-27	64	Selinkenyi	Mali	11.7	-8.2833	Anopheles gambiae	f			Mop	C;C	T;T	G;G	T;C	G;A	T;C	TT;TA	G;G	G;G	T;T	M-backcross	T;T		M	2	1	1	-	-	-	Mop			W;S	coluzzii	NEG	G	G
21690	11SEL065	11SEL	Selinkenyi	2011-09-27	65	Selinkenyi	Mali	11.7	-8.2833	Anopheles gambiae	f			Mop	C;C	T;T	G;G	T;C		T;C	TT;TA	G;G	G;G	T;T	M-backcross	T;T		M	2	1	1	-	-	-	Mop			W;S	coluzzii	NEG	G	G
21694	11SEL069	11SEL	Selinkenyi	2011-09-27	69	Selinkenyi	Mali	11.7	-8.2833	Anopheles gambiae	f			Mop	C;C	T;T	G;G	T;C	G;A	T;C	TT;TA	G;G	G;G	T;T	M-backcross	T;T		M	2	2	2	-	-	-	Mop			W;S	coluzzii	NEG	G	G
21705	11SEL080	11SEL	Selinkenyi	2011-09-27	80	Selinkenyi	Mali	11.7	-8.2833	Anopheles gambiae	f			Mop or Sav	C;C	T;T	G;G	T;T	G;G	T;T		G;G	G;G	T;T	M-backcross	T;T		M?	2	1	1	-	-	1	Mop				coluzzii	NEG	gambiae	G
21711	11SEL086	11SEL	Selinkenyi	2011-09-27	86	Selinkenyi	Mali	11.7	-8.2833	Anopheles gambiae	f			Mop											M			M	2	2	2	-	-	-	Mop				coluzzii	NEG	gambiae	G
21712	11SEL087	11SEL	Selinkenyi	2011-09-27	87	Selinkenyi	Mali	11.7	-8.2833	Anopheles gambiae	f			Mop											?			?	2	1	1	-	-	-	Mop					NEG	gambiae	G
21713	11SEL088	11SEL	Selinkenyi	2011-09-27	88	Selinkenyi	Mali	11.7	-8.2833	Anopheles gambiae	f			Mop											?			?	2	-	-	-	-	2	Mop					NEG	gambiae	G
21742	11SEL117	11SEL	Selinkenyi	2011-09-27	117	Selinkenyi	Mali	11.7	-8.2833	Anopheles gambiae	f			Mop											S			S?	2	2	2	-	-	-	Mop				gambiae	NEG	gambiae	G
21745	11SEL120	11SEL	Selinkenyi	2011-09-27	120	Selinkenyi	Mali	11.7	-8.2833	Anopheles gambiae	f			Mop				T;T			TT;TT	G;G			M-backcross	T;T		M	2	1	1	-	-	-	Mop			W;W	coluzzii	NEG	G	G
21780	11SEL155	11SEL	Selinkenyi	2011-09-28	155	Selinkenyi	Mali	11.7	-8.2833	Anopheles gambiae	f			Mop				T;C			TT;TT	G;G			M-backcross	T;T		M	2	-	-	-	-	1	Mop			W;W	coluzzii	NEG	G	G
21781	11SEL156	11SEL	Selinkenyi	2011-09-28	156	Selinkenyi	Mali	11.7	-8.2833	Anopheles gambiae	f			Mop				T;C			TT;TA	G;G			M-backcross	T;T		M	1	1	-	-	-	1	Mop			W;S	coluzzii	NEG	G	G
21782	11SEL157	11SEL	Selinkenyi	2011-09-28	157	Selinkenyi	Mali	11.7	-8.2833	Anopheles gambiae	f			Mop				T;T			TT;TT	G;G			M-backcross	T;T		M	2	1	1	-	-	-	Mop			W;W	coluzzii	NEG	G	G
21784	11SEL159	11SEL	Selinkenyi	2011-09-28	159	Selinkenyi	Mali	11.7	-8.2833	Anopheles gambiae sensu lato	f			Mop				T;T			TT;TT	G;G			M-backcross	T;T		S?	2	1	1	-	-	-	Mop			W;W	coluzzii	marginal NEG		G
21853	11SEL228	11SEL	Selinkenyi	2011-09-28	228	Selinkenyi	Mali	11.7	-8.2833	Anopheles gambiae	f			Mop				T;T			TT;TT	G;G			M-backcross	T;T		S?	2	1	1	-	-	-	Mop			W;W	coluzzii	NEG	G	G
21854	11SEL229	11SEL	Selinkenyi	2011-09-28	229	Selinkenyi	Mali	11.7	-8.2833	Anopheles gambiae	f			Mop				T;T			TT;TT	G;G			M-backcross	T;T		S?	2	1	1	-	-	-	Mop			W;W	coluzzii	NEG	G	G
21855	11SEL230	11SEL	Selinkenyi	2011-09-28	230	Selinkenyi	Mali	11.7	-8.2833	Anopheles gambiae	f			Mop				T;T			TT;TT	G;G			M-backcross	T;T		S?	2	1	-	-	-	1	Mop			W;W	coluzzii	NEG	G	G
21856	11SEL231	11SEL	Selinkenyi	2011-09-28	231	Selinkenyi	Mali	11.7	-8.2833	Anopheles gambiae	f			Mop				T;T			TT;TT	G;G			M-backcross	T;T		S?	2	2	1	-	-	-	Mop			W;W	coluzzii	NEG	G	G
21863	11SEL238	11SEL	Selinkenyi	2011-09-28	238	Selinkenyi	Mali	11.7	-8.2833	Anopheles gambiae	f			Mop				T;T			TT;TT	G;G			M-backcross	T;T		S?	2	1	1	-	-	-	Mop			W;W	coluzzii	POS	G	G
21923	11SEL298	11SEL	Selinkenyi	2011-09-28	298	Selinkenyi	Mali	11.7	-8.2833	Anopheles gambiae	f			Mop				T;T			TT;TT	G;G			M-backcross	T;T		M	2	2	1	-	-	-	Mop			W;W	coluzzii	NEG	G	G
21924	11SEL299	11SEL	Selinkenyi	2011-09-28	299	Selinkenyi	Mali	11.7	-8.2833	Anopheles gambiae	f			Mop				T;C			TT;TA	G;G			M-backcross	T;T		M	2	1	1	-	-	1	Mop			W;S	coluzzii	NEG	G	G
21925	11SEL300	11SEL	Selinkenyi	2011-09-28	300	Selinkenyi	Mali	11.7	-8.2833	Anopheles gambiae	f			Mop				T;T			TT;TT	G;G			M-backcross	T;T		M	2	1	-	-	-	-	Mop			W;W	coluzzii	NEG	G	G
21932	11SEL307	11SEL	Selinkenyi	2011-09-28	307	Selinkenyi	Mali	11.7	-8.2833	Anopheles gambiae	f			Mop				T;C			TT;TA	G;G			M-backcross	T;T		M	2	1	1	-	-	-	Mop			W;S	coluzzii	NEG	G	G
21968	11SEL343	11SEL	Selinkenyi	2011-09-29	343	Selinkenyi	Mali	11.7	-8.2833	Anopheles gambiae	f			Mop				T;C			TT;TA	G;G			M-backcross	T;T		M	2	2	2	-	-	2	Mop			W;S	coluzzii	POS	G	G
21977	11SEL352	11SEL	Selinkenyi	2011-09-29	352	Selinkenyi	Mali	11.7	-8.2833	Anopheles gambiae	f			Mop				T;T			TT;TT	G;G			M-backcross	T;T		S?	2	-	-	-	-	1	Mop			W;W	coluzzii	NEG	G	G
22047	11SEL422	11SEL	Selinkenyi	2011-09-29	422	Selinkenyi	Mali	11.7	-8.2833	Anopheles gambiae	f			Mop				T;C			TT;TA	G;G			M-backcross	T;T		S	2	1	1	-	-	1	Mop			W;S	coluzzii	NEG	G	G
22048	11SEL423	11SEL	Selinkenyi	2011-09-29	423	Selinkenyi	Mali	11.7	-8.2833	Anopheles gambiae	f			Mop				T;T			TT;TT	G;G			M-backcross	T;T		S	2	2	-	-	-	-	Mop			W;W	coluzzii	NEG	G	G
22122	11SEL497	11SEL	Selinkenyi	2011-09-29	497	Selinkenyi	Mali	11.7	-8.2833	Anopheles gambiae	f			Mop				C;C			TT;TA	G;G			M	T;T		S	2	2	1	-	-	-	Mop			W;S	coluzzii	NEG	G	G
22123	11SEL498	11SEL	Selinkenyi	2011-09-29	498	Selinkenyi	Mali	11.7	-8.2833	Anopheles gambiae	f			Mop				T;C			TT;TA	G;G			M-backcross	T;T		S	2	-	-	-	-	-	Mop			W;S	coluzzii	NEG	G	G
22124	11SEL499	11SEL	Selinkenyi	2011-09-29	499	Selinkenyi	Mali	11.7	-8.2833	Anopheles gambiae	f			Mop				T;T			TT;TT	G;G			M-backcross	T;T		S	2	2	-	-	-	-	Mop			W;W	coluzzii	NEG	G	G
22125	11SEL500	11SEL	Selinkenyi	2011-09-29	500	Selinkenyi	Mali	11.7	-8.2833	Anopheles gambiae	f			Mop				T;T			TT;TT	G;G			M-backcross	T;T		S	2	2	-	-	-	-	Mop			W;W	coluzzii	NEG	G	G
22131	11SEL506	11SEL	Selinkenyi	2011-09-29	506	Selinkenyi	Mali	11.7	-8.2833	Anopheles gambiae	f			Mop				T;T			TT;TT	G;G			M-backcross	T;T		S	2	1	-	-	-	1	Mop			W;W	coluzzii	POS	G	G
14074	2012SEL001	12SEL	Selinkenyi	2012-09-18	1	Selinkenyi	Mali	11.7	-8.2833	Anopheles gambiae sensu lato	f	F0 adults	half-gravid	Bam	A;A	C;C	A;A	T;T	G;G	T;T	TA;TA	A;A	A;A	C;C	S	C;C			2	-	2	-	2	2	Bam			S;S	Bam	NEG		G
14075	2012SEL002	12SEL	Selinkenyi	2012-09-18	2	Selinkenyi	Mali	11.7	-8.2833	Anopheles gambiae sensu lato	f	F0 adults	half-gravid	Mop	C;C	T;T	G;G	T;T	G;G	T;T	TT;TT	G;G	G;G	T;T	M-backcross	T;T			2	2	2	-	-	-	Mop			W;W	coluzzii	POS		G
14073	2012SEL003	12SEL	Selinkenyi	2012-09-18	3	Selinkenyi	Mali	11.7	-8.2833	Anopheles gambiae sensu lato	f	F0 adults	half-gravid	Mop	C;C	T;T	G;G	T;T	G;G	T;T	TT;TT	G;G	G;G	T;T	M-backcross	T;T			2	-	-	-	-	-	Mop			W;W	coluzzii	NEG		G
14072	2012SEL004	12SEL	Selinkenyi	2012-09-18	4	Selinkenyi	Mali	11.7	-8.2833	Anopheles gambiae sensu lato	f	F0 adults	half-gravid	Mop	C;C	T;T	G;G	C;C	A;A	C;C	TA;TA	G;G	G;G	T;T	M	T;T			2	1	-	-	-	1	Mop			S;S	coluzzii	NEG		G
14070	2012SEL005	12SEL	Selinkenyi	2012-09-18	5	Selinkenyi	Mali	11.7	-8.2833	Anopheles gambiae sensu lato	f	F0 adults	half-gravid	Mop	C;C	T;T	G;G	T;T	G;G	T;T	TT;TT	G;G	G;G	T;T	M-backcross	T;T			2	2	1	-	-	-	Mop			W;W	coluzzii	NEG		G
14071	2012SEL006	12SEL	Selinkenyi	2012-09-18	6	Selinkenyi	Mali	11.7	-8.2833	Anopheles gambiae sensu lato	f	F0 adults	half-gravid	Mop	C;C	T;T	G;G	T;C	G;A	T;C	TT;TA	G;G	G;G	T;T	M-backcross	T;T			2	-	-	-	-	2	Mop			W;S	coluzzii	NEG		G
14069	2012SEL007	12SEL	Selinkenyi	2012-09-18	7	Selinkenyi	Mali	11.7	-8.2833	Anopheles gambiae sensu lato	f	F0 adults	half-gravid	Mop	C;C	T;T	G;G	T;C	G;A	T;C	TT;TA	G;G	G;G	T;T	M-backcross	T;T			2	1	-	-	-	1	Mop			W;S	coluzzii	MARGINAL		G
14068	2012SEL008	12SEL	Selinkenyi	2012-09-18	8	Selinkenyi	Mali	11.7	-8.2833	Anopheles gambiae sensu lato	f	F0 adults	half-gravid	Mop	C;C	T;T	G;G	T;T	G;G	T;T	TT;TT	G;G	G;G	T;T	M-backcross	T;T			2	-	-	-	-	2	Mop			W;W	coluzzii	MARGINAL		G
14066	2012SEL009	12SEL	Selinkenyi	2012-09-18	9	Selinkenyi	Mali	11.7	-8.2833	Anopheles gambiae sensu lato	f	F0 adults	half-gravid	Mop	C;C	T;T	G;G	T;C	G;A	T;C	TT;TA	G;G	G;G	T;T	M-backcross	T;T			2	-	-	-	-	2	Mop			W;S	coluzzii	NEG		G
14067	2012SEL010	12SEL	Selinkenyi	2012-09-18	10	Selinkenyi	Mali	11.7	-8.2833	Anopheles gambiae sensu lato	f	F0 adults	half-gravid	Mop				no amplification							no amplification	no amplification			2	2	2	-	-	-	Mop					NEG		G
14065	2012SEL011	12SEL	Selinkenyi	2012-09-18	11	Selinkenyi	Mali	11.7	-8.2833	Anopheles gambiae sensu lato	f	F0 adults	half-gravid	Mop				T;T				G;G		T;T	M-backcross	T;T			2	1	-	-	-	1	Mop				coluzzii	NEG		G
14064	2012SEL012	12SEL	Selinkenyi	2012-09-18	12	Selinkenyi	Mali	11.7	-8.2833	Anopheles gambiae sensu lato	f	F0 adults	half-gravid	Mop	C;C	T;T	G;G	T;C	G;G	T;T	TT;TT	G;G	G;G	T;T	M-backcross	T;T			2	-	-	-	-	-	Mop			W;W	coluzzii	NEG		G
14062	2012SEL013	12SEL	Selinkenyi	2012-09-18	13	Selinkenyi	Mali	11.7	-8.2833	Anopheles gambiae sensu lato	f	F0 adults	half-gravid	Mop	C;C	T;T	G;G	T;C	G;A	T;C	TT;TA	G;G	G;G	T;T	M-backcross	T;T			2	1	1	-	-	1	Mop			W;S	coluzzii	MARGINAL		G
14063	2012SEL014	12SEL	Selinkenyi	2012-09-18	14	Selinkenyi	Mali	11.7	-8.2833	Anopheles gambiae sensu lato	f	F0 adults	half-gravid	Mop	C;C	T;T	G;G	T;T	G;G	T;T	TT;TT	G;G	G;G	T;T	M-backcross	T;T			2	2	1	-	-	1	Mop			W;W	coluzzii	NEG		G
14061	2012SEL015	12SEL	Selinkenyi	2012-09-18	15	Selinkenyi	Mali	11.7	-8.2833	Anopheles gambiae sensu lato	f	F0 adults	half-gravid	UD	C;C	T;T	G;G	T;T	G;G	T;T		G;G	G;G	T;T	M-backcross	T;T			2	1	1	1	-	-	Mop				coluzzii	NEG		G
14060	2012SEL016	12SEL	Selinkenyi	2012-09-18	16	Selinkenyi	Mali	11.7	-8.2833	Anopheles gambiae sensu lato	f	F0 adults	half-gravid	Mop	C;C	T;T	G;G	T;T	G;G	T;T	TT;TT	G;G	G;G	T;T	M-backcross	T;T			2	2	2	-	-	-	Mop			W;W	coluzzii	NEG		G
14058	2012SEL017	12SEL	Selinkenyi	2012-09-18	17	Selinkenyi	Mali	11.7	-8.2833	Anopheles gambiae sensu lato	f	F0 adults	half-gravid	UD	C;C	T;T	G;G	T;T	G;G	T;T		G;G	G;G	T;T	M-backcross	T;T			2	1	1	1	-	1	Mop				coluzzii	NEG		G
14059	2012SEL018	12SEL	Selinkenyi	2012-09-18	18	Selinkenyi	Mali	11.7	-8.2833	Anopheles gambiae sensu lato	f	F0 adults	half-gravid	Mop	C;C	T;T	G;G	T;C	G;A	T;C	TT;TA	G;G	G;G	T;T	M-backcross	T;T			2	1	1	-	-	1	Mop			W;S	coluzzii	NEG		G
14057	2012SEL019	12SEL	Selinkenyi	2012-09-18	19	Selinkenyi	Mali	11.7	-8.2833	Anopheles gambiae sensu lato	f	F0 adults	half-gravid	Mop	C;C	T;T	G;G	T;T	G;G	T;T	TT;TT	G;G	G;G	T;T	M-backcross	T;T			2	1	-	-	-	2	Mop			W;W	coluzzii	NEG		G
14987	2012SEL020	12SEL	Selinkenyi	2012-09-18	20	Selinkenyi	Mali	11.7	-8.2833	Anopheles gambiae sensu lato	f	F0 adults	half-gravid	Mop	C;C	T;T	G;G	T;T	G;G	T;T	TT;TT	G;G	G;G	T;T	M-backcross	T;T			2	1	1	-	-	-	Mop			W;W	coluzzii	NEG		G
14986	2012SEL021	12SEL	Selinkenyi	2012-09-18	21	Selinkenyi	Mali	11.7	-8.2833	Anopheles gambiae sensu lato	f	F0 adults	half-gravid	Mop	C;C	T;T	G;G	C;C	G;A	T;T	TT;TT	G;G	G;G	T;T	M	T;T			2	2	-	-	-	1	Mop			W;W	coluzzii	NEG		G
14985	2012SEL022	12SEL	Selinkenyi	2012-09-18	22	Selinkenyi	Mali	11.7	-8.2833	Anopheles gambiae sensu lato	f	F0 adults	half-gravid	Mop	C;C	T;T	G;G	T;T	G;G	T;T	TT;TT	G;G	G;G	T;T	M-backcross	T;T			2	1	1	-	-	1	Mop			W;W	coluzzii	NEG		G
14984	2012SEL023	12SEL	Selinkenyi	2012-09-18	23	Selinkenyi	Mali	11.7	-8.2833	Anopheles gambiae sensu lato	f	F0 adults	half-gravid	Bis	C;C	T;T	G;G	T;T	G;G	T;T		G;G	G;G	T;T	M-backcross	T;T			2	-	-	1	-	-	Mop				coluzzii	NEG		G
14983	2012SEL024	12SEL	Selinkenyi	2012-09-18	24	Selinkenyi	Mali	11.7	-8.2833	Anopheles gambiae sensu lato	f	F0 adults	half-gravid	Mop	C;C	T;T	G;G	T;T	G;G	T;T	TT;TT	G;G	G;G	T;T	M-backcross	T;T			2	2	1	-	-	1	Mop			W;W	coluzzii	NEG		G
14982	2012SEL025	12SEL	Selinkenyi	2012-09-18	25	Selinkenyi	Mali	11.7	-8.2833	Anopheles gambiae sensu lato	f	F0 adults	half-gravid	Mop	C;C	T;T	G;G	T;C	G;A	T;C	TT;CA	G;G	G;G	T;T	M-backcross	T;T			2	1	1	-	-	-	Mop			WE	coluzzii	NEG		G
14981	2012SEL026	12SEL	Selinkenyi	2012-09-18	26	Selinkenyi	Mali	11.7	-8.2833	Anopheles gambiae sensu lato	f	F0 adults	half-gravid	Mop	C;C	T;T	G;G	T;C	G;G	T;T	TT;TT	G;G	G;G	T;T	M-backcross	T;T			2	1	1	-	-	1	Mop			W;W	coluzzii	NEG		G
14980	2012SEL027	12SEL	Selinkenyi	2012-09-18	27	Selinkenyi	Mali	11.7	-8.2833	Anopheles gambiae sensu lato	f	F0 adults	half-gravid	UD	C;C	T;T	G;G	T;T	G;G	T;T		G;G	G;G	T;T	M-backcross	T;T			2	-	-	1	-	1	Mop				coluzzii	NEG		G
14979	2012SEL028	12SEL	Selinkenyi	2012-09-18	28	Selinkenyi	Mali	11.7	-8.2833	Anopheles gambiae sensu lato	f	F0 adults	half-gravid	Mop	C;C	T;T	G;G	C;C	A;A	C;C	TA;TA	G;G	G;G	T;T	M	T;T			2	-	-	-	-	1	Mop			S;S	coluzzii	NEG		G
14978	2012SEL029	12SEL	Selinkenyi	2012-09-18	29	Selinkenyi	Mali	11.7	-8.2833	Anopheles gambiae sensu lato	f	F0 adults	half-gravid	Mop	C;C	T;T	G;G	C;C	G;A	T;C	TT;TA	G;G	G;G	T;T	M	T;T			2	2	2	-	-	-	Mop			W;S	coluzzii	NEG		G
14977	2012SEL030	12SEL	Selinkenyi	2012-09-18	30	Selinkenyi	Mali	11.7	-8.2833	Anopheles gambiae sensu lato	f	F0 adults	half-gravid	Mop	C;C	T;T	G;G	T;T	G;G	T;T	TT;TT	G;G	G;G	T;T	M-backcross	T;T			2	2	1	-	-	-	Mop			W;W	coluzzii	NEG		G
14988	2012SEL031	12SEL	Selinkenyi	2012-09-18	31	Selinkenyi	Mali	11.7	-8.2833	Anopheles gambiae sensu lato	f	F0 adults	half-gravid	Mop	C;C	T;T	G;G	C;C	A;A	C;C	TA;TA	G;G	G;G	T;T	M	T;T			1	1	1	-	-	-	Mop			S;S	coluzzii	NEG		G
14989	2012SEL032	12SEL	Selinkenyi	2012-09-18	32	Selinkenyi	Mali	11.7	-8.2833	Anopheles gambiae sensu lato	f	F0 adults	half-gravid	Mop	C;C	T;T	G;G	T;T	G;G	T;T	TT;TT	G;G	G;G	T;T	M-backcross	T;T			2	1	1	-	-	1	Mop			W;W	coluzzii	NEG		G
14990	2012SEL033	12SEL	Selinkenyi	2012-09-18	33	Selinkenyi	Mali	11.7	-8.2833	Anopheles gambiae sensu lato	f	F0 adults	half-gravid	Mop	C;C	T;T	G;G	T;T	G;G	T;T	TT;TT	G;G	G;G	T;T	M-backcross	T;T			2	2	2	-	-	-	Mop			W;W	coluzzii	MARGINAL		G
14991	2012SEL034	12SEL	Selinkenyi	2012-09-18	34	Selinkenyi	Mali	11.7	-8.2833	Anopheles gambiae sensu lato	f	F0 adults	half-gravid	Mop				no amplification							no amplification	no amplification			2	1	1	-	-	-	Mop					NEG		G
14992	2012SEL035	12SEL	Selinkenyi	2012-09-18	35	Selinkenyi	Mali	11.7	-8.2833	Anopheles gambiae sensu lato	f	F0 adults	half-gravid	Mop	C;C	T;T	G;G	T;T	G;G	T;T	TT;TT	G;G	G;G	T;T	M-backcross	T;T			2	-	-	-	-	2	Mop			W;W	coluzzii	NEG		G
14993	2012SEL036	12SEL	Selinkenyi	2012-09-18	36	Selinkenyi	Mali	11.7	-8.2833	Anopheles gambiae sensu lato	f	F0 adults	half-gravid	Mop	C;C	T;T	G;G	C;C	A;A	C;C	TA;TA	G;G	G;G	T;T	M	T;T			2	1	-	-	-	-	Mop			S;S	coluzzii	NEG		G
14994	2012SEL037	12SEL	Selinkenyi	2012-09-18	37	Selinkenyi	Mali	11.7	-8.2833	Anopheles gambiae sensu lato	f	F0 adults	half-gravid	Mop	C;C	T;T	G;G	T;T	G;G	T;T	TT;TT	G;G	G;G	T;T	M-backcross	T;T			1	2	2	-	-	-	Mop			W;W	coluzzii	NEG		G
14995	2012SEL038	12SEL	Selinkenyi	2012-09-18	38	Selinkenyi	Mali	11.7	-8.2833	Anopheles gambiae sensu lato	f	F0 adults	half-gravid	Mop	C;C	T;T	G;G	T;C	G;A	T;C	TT;TA	G;G	G;G	T;T	M-backcross	T;T			2	2	1	-	-	-	Mop			W;S	coluzzii	NEG		G
14996	2012SEL039	12SEL	Selinkenyi	2012-09-18	39	Selinkenyi	Mali	11.7	-8.2833	Anopheles gambiae sensu lato	f	F0 adults	half-gravid	UD	C;C	T;T	G;G	T;T	G;G	T;T		G;G	G;G	T;T	M-backcross	T;T			2	-	-	1	-	1	Mop				coluzzii	NEG		G
14997	2012SEL040	12SEL	Selinkenyi	2012-09-18	40	Selinkenyi	Mali	11.7	-8.2833	Anopheles gambiae sensu lato	f	F0 adults	half-gravid	Mop	C;C	T;T	G;G	T;C	G;A	T;C	TT;TA	G;G	G;G	T;T	M-backcross	T;T			2	2	2	-	-	-	Mop			W;S	coluzzii	NEG		G
14998	2012SEL041	12SEL	Selinkenyi	2012-09-18	41	Selinkenyi	Mali	11.7	-8.2833	Anopheles gambiae sensu lato	f	F0 adults	half-gravid	Bis	C;C	T;T	G;G	T;T	G;G	T;T		G;G	G;G	T;T	M-backcross	T;T			2	-	-	1	-	-	Mop				coluzzii	NEG		G
14999	2012SEL042	12SEL	Selinkenyi	2012-09-18	42	Selinkenyi	Mali	11.7	-8.2833	Anopheles gambiae sensu lato	f	F0 adults	half-gravid	Mop	C;C	T;T	G;G	T;C	G;A	T;C	TT;TA	G;G	G;G	T;T	M-backcross	T;T			2	1	1	-	-	-	Mop			W;S	coluzzii	NEG		G
15000	2012SEL043	12SEL	Selinkenyi	2012-09-18	43	Selinkenyi	Mali	11.7	-8.2833	Anopheles gambiae sensu lato	f	F0 adults	half-gravid	Mop	C;C	T;T	G;G	T;T	G;G	T;T	TT;TT	G;G	G;G	T;T	M-backcross	T;T			2	1	1	-	-	1	Mop			W;W	coluzzii	NEG		G
15001	2012SEL044	12SEL	Selinkenyi	2012-09-18	44	Selinkenyi	Mali	11.7	-8.2833	Anopheles gambiae sensu lato	f	F0 adults	half-gravid	cannot read	C;C	T;T	G;G	T;T	G;G	T;T		G;G	G;G	T;T	M-backcross	T;T									Mop				coluzzii	NEG		?
15002	2012SEL045	12SEL	Selinkenyi	2012-09-18	45	Selinkenyi	Mali	11.7	-8.2833	Anopheles gambiae sensu lato	f	F0 adults	half-gravid	Mop	C;C	T;T	G;G	T;T	G;G	T;T	TT;TT	G;G	G;G	T;T	M-backcross	T;T			2	2	1	-	-	1	Mop			W;W	coluzzii	NEG		G
15003	2012SEL046	12SEL	Selinkenyi	2012-09-18	46	Selinkenyi	Mali	11.7	-8.2833	Anopheles gambiae sensu lato	f	F0 adults	half-gravid	Mop	C;C	T;T	G;G	T;C	G;A	T;C	TT;TA	G;G	G;G	T;T	M-backcross	T;T			2	1	-	-	-	-	Mop			W;S	coluzzii	NEG		G
15004	2012SEL047	12SEL	Selinkenyi	2012-09-18	47	Selinkenyi	Mali	11.7	-8.2833	Anopheles gambiae sensu lato	f	F0 adults	half-gravid	Mop	C;C	T;T	G;G	T;T	G;G	T;T	TT;TT	G;G	G;G	T;T	M-backcross	T;T			2	-	-	-	-	2	Mop			W;W	coluzzii	NEG		G
15005	2012SEL048	12SEL	Selinkenyi	2012-09-18	48	Selinkenyi	Mali	11.7	-8.2833	Anopheles gambiae sensu lato	f	F0 adults	half-gravid	Mop	C;C	T;T	G;G	T;T	G;G	T;T	TT;TT	G;G	G;G	T;T	M-backcross	T;T			2	1	1	-	-	1	Mop			W;W	coluzzii	MARGINAL		G
15006	2012SEL049	12SEL	Selinkenyi	2012-09-18	49	Selinkenyi	Mali	11.7	-8.2833	Anopheles gambiae sensu lato	f	F0 adults	half-gravid	Mop	C;C	T;T	G;G	T;T	G;G	T;T	TT;TT	G;G	G;G	T;T	M-backcross	T;T			2	1	-	-	-	1	Mop			W;W	coluzzii	NEG		G
15007	2012SEL050	12SEL	Selinkenyi	2012-09-18	50	Selinkenyi	Mali	11.7	-8.2833	Anopheles gambiae sensu lato	f	F0 adults	half-gravid	Mop	C;C	T;T	G;G	T;T	G;G	T;T	TT;TT	G;G	G;G	T;T	M-backcross	T;T			2	2	2	-	-	-	Mop			W;W	coluzzii	NEG		G
15008	2012SEL051	12SEL	Selinkenyi	2012-09-18	51	Selinkenyi	Mali	11.7	-8.2833	Anopheles gambiae sensu lato	f	F0 adults	half-gravid	Mop	C;C	T;T	G;G	T;C	G;A	T;C	TT;TA	G;G	G;G	T;T	M-backcross	T;T			2	-	-	-	-	1	Mop			W;S	coluzzii	NEG		G
15009	2012SEL052	12SEL	Selinkenyi	2012-09-18	52	Selinkenyi	Mali	11.7	-8.2833	Anopheles gambiae sensu lato	f	F0 adults	half-gravid	Mop	C;C	T;T	G;G	T;T	G;G	T;T	TT;TT	G;G	G;G	T;T	M-backcross	T;T			2	1	1	-	-	-	Mop			W;W	coluzzii	NEG		G
15010	2012SEL053	12SEL	Selinkenyi	2012-09-18	53	Selinkenyi	Mali	11.7	-8.2833	Anopheles gambiae sensu lato	f	F0 adults	half-gravid	Mop	C;C	T;T	G;G	T;C	G;G	T;C	TT;TA	G;G	G;G	T;T	M-backcross	T;T			2	-	-	-	-	-	Mop			W;S	coluzzii	NEG		G
15011	2012SEL054	12SEL	Selinkenyi	2012-09-18	54	Selinkenyi	Mali	11.7	-8.2833	Anopheles gambiae sensu lato	f	F0 adults	half-gravid	Mop	C;C	T;T	G;G	T;C	G;A	T;C	TT;TA	G;G	G;G	T;T	M-backcross	T;T			2	1	1	-	-	-	Mop			W;S	coluzzii	NEG		G
15012	2012SEL055	12SEL	Selinkenyi	2012-09-18	55	Selinkenyi	Mali	11.7	-8.2833	Anopheles gambiae sensu lato	f	F0 adults	half-gravid	Mop	C;C	T;T	G;G	T;C	G;A	T;C	TT;TA	G;G	G;G	T;T	M-backcross	T;T			1	1	1	-	-	-	Mop			W;S	coluzzii	NEG		G
15013	2012SEL056	12SEL	Selinkenyi	2012-09-18	56	Selinkenyi	Mali	11.7	-8.2833	Anopheles gambiae sensu lato	f	F0 adults	half-gravid	Mop	C;C	T;T	G;G	T;C	G;A	T;T	TT;TA	G;G	G;G	T;T	M-backcross	T;T			2	-	-	-	-	1	Mop			W;S	coluzzii	NEG		G
15014	2012SEL057	12SEL	Selinkenyi	2012-09-18	57	Selinkenyi	Mali	11.7	-8.2833	Anopheles gambiae sensu lato	f	F0 adults	half-gravid	Bis	C;C	T;T	G;G	T;C	G;A	T;C		G;G	G;G	T;T	M-backcross	T;T			2	-	-	1	-	-	Mop				coluzzii	POS		G
15015	2012SEL058	12SEL	Selinkenyi	2012-09-18	58	Selinkenyi	Mali	11.7	-8.2833	Anopheles gambiae sensu lato	f	F0 adults	half-gravid	Mop	C;C	T;T	G;G	T;C	G;A	T;C	TT;TA	G;G	G;G	T;T	M-backcross	T;T			2	-	-	-	-	1	Mop			W;S	coluzzii	NEG		G
15016	2012SEL059	12SEL	Selinkenyi	2012-09-18	59	Selinkenyi	Mali	11.7	-8.2833	Anopheles gambiae sensu lato	f	F0 adults	half-gravid	Mop	C;C	T;T	G;G	T;T	G;G	T;T	TT;TT	G;G	G;G	T;T	M-backcross	T;T			2	-	-	-	-	1	Mop			W;W	coluzzii	NEG		G
15017	2012SEL060	12SEL	Selinkenyi	2012-09-18	60	Selinkenyi	Mali	11.7	-8.2833	Anopheles gambiae sensu lato	f	F0 adults	half-gravid	Mop	C;C	T;T	G;G	T;T	G;G	T;T	TT;TT	G;G	G;G	T;T	M-backcross	T;T			2	-	-	-	-	1	Mop			W;W	coluzzii	NEG		G
15018	2012SEL061	12SEL	Selinkenyi	2012-09-18	61	Selinkenyi	Mali	11.7	-8.2833	Anopheles gambiae sensu lato	f	F0 adults	half-gravid	Mop	C;C	T;T	G;G	T;T	G;G	T;T	TT;TT	G;G	G;G	T;T	M-backcross	T;T			2	1	1	-	-	-	Mop			W;W	coluzzii	NEG		G
15019	2012SEL062	12SEL	Selinkenyi	2012-09-18	62	Selinkenyi	Mali	11.7	-8.2833	Anopheles gambiae sensu lato	f	F0 adults	half-gravid	Sav	A;A	C;C	A;A	T;T	G;G	T;T	TT;TT	A;A	A;A	C;C	S	C;C			2	2	-	-	-	-	Sav			W;W	gambiae	NEG		G
15020	2012SEL063	12SEL	Selinkenyi	2012-09-18	63	Selinkenyi	Mali	11.7	-8.2833	Anopheles gambiae sensu lato	f	F0 adults	half-gravid	Mop	C;C	T;T	G;G	T;C	G;G	T;T	TT;TT	G;G	G;G	T;T	M-backcross	T;T			2	2	2	-	-	-	Mop			W;W	coluzzii	NEG		G
15021	2012SEL064	12SEL	Selinkenyi	2012-09-18	64	Selinkenyi	Mali	11.7	-8.2833	Anopheles gambiae sensu lato	f	F0 adults	half-gravid	Mop	C;C	T;T	G;G	T;C	G;A	T;C	TT;TA	G;G	G;G	T;T	M-backcross	T;T			2	-	-	-	-	1	Mop			W;S	coluzzii	NEG		G
15023	2012SEL066	12SEL	Selinkenyi	2012-09-18	66	Selinkenyi	Mali	11.7	-8.2833	Anopheles gambiae sensu lato	f	F0 adults	half-gravid	Mop															2	1	1	-	-	-	Mop					NEG		G
15024	2012SEL067	12SEL	Selinkenyi	2012-09-18	67	Selinkenyi	Mali	11.7	-8.2833	Anopheles gambiae sensu lato	f	F0 adults	half-gravid	Mop															2	-	-	-	-	2	Mop					NEG		G
15025	2012SEL068	12SEL	Selinkenyi	2012-09-18	68	Selinkenyi	Mali	11.7	-8.2833	Anopheles gambiae sensu lato	f	F0 adults	half-gravid	Mop															2	2	2	-	-	-	Mop					NEG		G
15026	2012SEL069	12SEL	Selinkenyi	2012-09-18	69	Selinkenyi	Mali	11.7	-8.2833	Anopheles gambiae sensu lato	f	F0 adults	half-gravid	Mop	C;C	T;T	G;G	T;T	G;G	T;T	TT;TT	G;G	G;G	T;T	M-backcross	T;T			2	1	-	-	-	1	Mop			W;W	coluzzii	NEG		G
15027	2012SEL070	12SEL	Selinkenyi	2012-09-18	70	Selinkenyi	Mali	11.7	-8.2833	Anopheles gambiae sensu lato	f	F0 adults	half-gravid	Bam	A;A	C;C	A;A	T;T	G;G	T;T	TA;TA	A;G	A;G	C;T	S-backcross	C;C			2	-	2	-	2	2	Bam			S;S	Bam	NEG		G
15029	2012SEL072	12SEL	Selinkenyi	2012-09-18	72	Selinkenyi	Mali	11.7	-8.2833	Anopheles gambiae sensu lato	f	F0 adults	half-gravid	Mop	C;C	T;T	G;G	T;T	G;G	T;C	TT;TA	G;G	G;G	T;T	M-backcross	T;T			2	1	1	-	-	-	Mop			W;S	coluzzii	NEG		G
15030	2012SEL073	12SEL	Selinkenyi	2012-09-18	73	Selinkenyi	Mali	11.7	-8.2833	Anopheles gambiae sensu lato	f	F0 adults	half-gravid	UD	C;C	T;T	G;G	T;C	G;A	T;C		G;G	G;G	T;T	M-backcross	T;T			2	-	-	1	-	1	Mop				coluzzii	NEG		G
15031	2012SEL074	12SEL	Selinkenyi	2012-09-18	74	Selinkenyi	Mali	11.7	-8.2833	Anopheles gambiae sensu lato	f	F0 adults	half-gravid	Mop or Sav				T;T				G;G			M-backcross	T;T			2	1	1	-	-	1	Mop				coluzzii	NEG		G
15032	2012SEL075	12SEL	Selinkenyi	2012-09-18	75	Selinkenyi	Mali	11.7	-8.2833	Anopheles gambiae sensu lato	f	F0 adults	half-gravid	Mop	C;C	T;T	G;G	T;T	G;G	T;T	TT;TT	G;G	G;G	T;T	M-backcross	T;T			2	2	1	-	-	1	Mop			W;W	coluzzii	NEG		G
15033	2012SEL076	12SEL	Selinkenyi	2012-09-18	76	Selinkenyi	Mali	11.7	-8.2833	Anopheles gambiae sensu lato	f	F0 adults	half-gravid	Mop	C;C	T;T	G;G	T;T	G;G	T;T	TT;TT	G;G	G;G	T;T	M-backcross	T;T			2	2	2	-	-	-	Mop			W;W	coluzzii	NEG		G
15034	2012SEL077	12SEL	Selinkenyi	2012-09-18	77	Selinkenyi	Mali	11.7	-8.2833	Anopheles gambiae sensu lato	f	F0 adults	half-gravid	Mop	C;C	T;T	G;G	T;T	G;G	T;T	TT;TT	G;G	G;G	T;T	M-backcross	T;T			2	1	1	-	-	1	Mop			W;W	coluzzii	NEG		G
15035	2012SEL078	12SEL	Selinkenyi	2012-09-18	78	Selinkenyi	Mali	11.7	-8.2833	Anopheles gambiae sensu lato	f	F0 adults	half-gravid	Mop															2	2	2	-	-	-	Mop					NEG		G
15036	2012SEL079	12SEL	Selinkenyi	2012-09-18	79	Selinkenyi	Mali	11.7	-8.2833	Anopheles gambiae sensu lato	f	F0 adults	half-gravid	Mop	C;C	T;T	G;G	T;T	G;G	T;T	TT;TT	G;G	G;G	T;T	M-backcross	T;T			2	1	1	-	-	-	Mop			W;W	coluzzii	NEG		G
15037	2012SEL080	12SEL	Selinkenyi	2012-09-18	80	Selinkenyi	Mali	11.7	-8.2833	Anopheles gambiae sensu lato	f	F0 adults	half-gravid	Mop	C;C	T;T	G;G	C;C	A;A	T;C	TT;TA	G;G	G;G	T;T	M	T;T			2	1	1	-	-	1	Mop			W;S	coluzzii	NEG		G
15038	2012SEL081	12SEL	Selinkenyi	2012-09-18	81	Selinkenyi	Mali	11.7	-8.2833	Anopheles gambiae sensu lato	f	F0 adults	half-gravid	Mop	C;C	T;T	G;G	T;T	G;G	T;C	TT;TA	G;G	G;G	T;T	M-backcross	T;T			2	1	1	-	-	-	Mop			W;S	coluzzii	MARGINAL		G
15039	2012SEL082	12SEL	Selinkenyi	2012-09-18	82	Selinkenyi	Mali	11.7	-8.2833	Anopheles gambiae sensu lato	f	F0 adults	half-gravid	Mop	C;C	T;T	G;G	C;C	A;A	C;C	TA;TA	G;G	G;G	T;T	M	T;T			2	1	1	-	-	-	Mop			S;S	coluzzii	NEG		G
15040	2012SEL083	12SEL	Selinkenyi	2012-09-18	83	Selinkenyi	Mali	11.7	-8.2833	Anopheles gambiae sensu lato	f	F0 adults	half-gravid	Mop	C;C	T;T	G;G	T;T	G;G	T;T	TT;TT	G;G	G;G	T;T	M-backcross	T;T			2	1	1	-	-	-	Mop			W;W	coluzzii	NEG		G
15041	2012SEL084	12SEL	Selinkenyi	2012-09-18	84	Selinkenyi	Mali	11.7	-8.2833	Anopheles gambiae sensu lato	f	F0 adults	half-gravid	Mop	C;C	T;T	G;G	C;C	A;A	C;C	TA;TA	G;G	G;G	T;T	M	T;T			2	1	1	-	-	1	Mop			S;S	coluzzii	NEG		G
15042	2012SEL085	12SEL	Selinkenyi	2012-09-18	85	Selinkenyi	Mali	11.7	-8.2833	Anopheles gambiae sensu lato	f	F0 adults	half-gravid	Mop	C;C	T;T	G;G	C;C	A;A	C;C	TA;TA	G;G	G;G	T;T	M	T;T			2	1	-	-	-	1	Mop			S;S	coluzzii	NEG		G
15043	2012SEL086	12SEL	Selinkenyi	2012-09-18	86	Selinkenyi	Mali	11.7	-8.2833	Anopheles gambiae sensu lato	f	F0 adults	half-gravid	Mop	C;C	T;T	G;G	T;T	G;G	T;T	TT;TT	G;G	G;G	T;T	M-backcross	T;T			2	1	1	-	-	1	Mop			W;W	coluzzii	NEG		G
15044	2012SEL087	12SEL	Selinkenyi	2012-09-18	87	Selinkenyi	Mali	11.7	-8.2833	Anopheles gambiae sensu lato	f	F0 adults	half-gravid	Mop	C;C	T;T	G;G	C;C	G;A	T;C	TT;TA	G;G	G;G	T;T	M	T;T			2	1	-	-	-	-	Mop			W;S	coluzzii	NEG		G
15045	2012SEL088	12SEL	Selinkenyi	2012-09-18	88	Selinkenyi	Mali	11.7	-8.2833	Anopheles gambiae sensu lato	f	F0 adults	half-gravid	Mop	C;C	T;T	G;G	C;C	G;A	T;C	TT;TA	G;G	G;G	T;T	M	T;T			2	1	1	-	-	1	Mop			W;S	coluzzii	NEG		G
15046	2012SEL089	12SEL	Selinkenyi	2012-09-18	89	Selinkenyi	Mali	11.7	-8.2833	Anopheles gambiae sensu lato	f	F0 adults	half-gravid	Mop	C;C	T;T	G;G	T;C	G;A	T;C	TT;TA	G;G	G;G	T;T	M-backcross	T;T			2	2	1	-	-	-	Mop			W;S	coluzzii	NEG		G
15047	2012SEL090	12SEL	Selinkenyi	2012-09-18	90	Selinkenyi	Mali	11.7	-8.2833	Anopheles gambiae sensu lato	f	F0 adults	half-gravid	Mop	C;C	T;T	G;G	T;C	G;A	T;C	TT;TA	G;G	G;G	T;T	M-backcross	T;T			2	2	1	-	-	-	Mop			W;S	coluzzii	NEG		G
15048	2012SEL091	12SEL	Selinkenyi	2012-09-18	91	Selinkenyi	Mali	11.7	-8.2833	Anopheles gambiae sensu lato	f	F0 adults	half-gravid	Mop	C;C	T;T	G;G	T;C	G;A	T;C	TT;TA	G;G	G;G	T;T	M-backcross	T;T			2	-	-	-	-	-	Mop			W;S	coluzzii	NEG		G
15049	2012SEL092	12SEL	Selinkenyi	2012-09-18	92	Selinkenyi	Mali	11.7	-8.2833	Anopheles gambiae sensu lato	f	F0 adults	half-gravid	Mop	C;C	T;T	G;G	T;T	G;G	T;T		G;G	G;G	T;T	M-backcross	T;T			2	1	1	-	-	1	Mop				coluzzii	NEG		G
15052	2012SEL095	12SEL	Selinkenyi	2012-09-18	95	Selinkenyi	Mali	11.7	-8.2833	Anopheles gambiae sensu lato	f	F0 adults	half-gravid	Mop															2	1	1	-	-	-	Mop					NEG		G
15055	2012SEL098	12SEL	Selinkenyi	2012-09-18	98	Selinkenyi	Mali	11.7	-8.2833	Anopheles gambiae sensu lato	f	F0 adults	half-gravid	Mop															2	1	1	-	-	-	Mop					NEG		G
15056	2012SEL099	12SEL	Selinkenyi	2012-09-18	99	Selinkenyi	Mali	11.7	-8.2833	Anopheles gambiae sensu lato	f	F0 adults	half-gravid	Mop															2	-	-	-	-	1	Mop					NEG		G
15058	2012SEL101	12SEL	Selinkenyi	2012-09-18	101	Selinkenyi	Mali	11.7	-8.2833	Anopheles gambiae sensu lato	f	F0 adults	half-gravid	Mop															2	-	-	-	-	2	Mop					NEG		G
15060	2012SEL103	12SEL	Selinkenyi	2012-09-18	103	Selinkenyi	Mali	11.7	-8.2833	Anopheles gambiae sensu lato	f	F0 adults	half-gravid	Mop															2	-	-	-	-	2	Mop					NEG		G
15061	2012SEL104	12SEL	Selinkenyi	2012-09-18	104	Selinkenyi	Mali	11.7	-8.2833	Anopheles gambiae sensu lato	f	F0 adults	half-gravid	Mop															2	-	-	-	-	1	Mop					NEG		G
15063	2012SEL106	12SEL	Selinkenyi	2012-09-18	106	Selinkenyi	Mali	11.7	-8.2833	Anopheles gambiae sensu lato	f	F0 adults	half-gravid	Mop															2	-	-	-	-	1	Mop					NEG		G
15065	2012SEL108	12SEL	Selinkenyi	2012-09-18	108	Selinkenyi	Mali	11.7	-8.2833	Anopheles gambiae sensu lato	f	F0 adults	half-gravid	Mop															2	1	1	-	-	-	Mop					NEG		G
15066	2012SEL109	12SEL	Selinkenyi	2012-09-18	109	Selinkenyi	Mali	11.7	-8.2833	Anopheles gambiae sensu lato	f	F0 adults	half-gravid	Sav															2	2	-	-	-	-	Sav					NEG		G
15067	2012SEL110	12SEL	Selinkenyi	2012-09-18	110	Selinkenyi	Mali	11.7	-8.2833	Anopheles gambiae sensu lato	f	F0 adults	half-gravid	Mop															2	1	1	-	-	-	Mop					NEG		G
15068	2012SEL111	12SEL	Selinkenyi	2012-09-18	111	Selinkenyi	Mali	11.7	-8.2833	Anopheles gambiae sensu lato	f	F0 adults	half-gravid	Sav															2	2	-	-	-	-	Sav					NEG		G
15070	2012SEL113	12SEL	Selinkenyi	2012-09-18	113	Selinkenyi	Mali	11.7	-8.2833	Anopheles gambiae sensu lato	f	F0 adults	half-gravid	Mop															2	2	2	-	-	-	Mop					NEG		G
15071	2012SEL114	12SEL	Selinkenyi	2012-09-18	114	Selinkenyi	Mali	11.7	-8.2833	Anopheles gambiae sensu lato	f	F0 adults	half-gravid	Mop															1	-	-	-	-	1	Mop					NEG		G
15072	2012SEL115	12SEL	Selinkenyi	2012-09-18	115	Selinkenyi	Mali	11.7	-8.2833	Anopheles gambiae sensu lato	f	F0 adults	half-gravid	Mop															2	-	-	-	-	1	Mop					NEG		G
15073	2012SEL116	12SEL	Selinkenyi	2012-09-18	116	Selinkenyi	Mali	11.7	-8.2833	Anopheles gambiae sensu lato	f	F0 adults	half-gravid	Mop															2	2	2	-	-	-	Mop					NEG		G
15075	2012SEL118	12SEL	Selinkenyi	2012-09-18	118	Selinkenyi	Mali	11.7	-8.2833	Anopheles gambiae sensu lato	f	F0 adults	half-gravid	Mop															2	2	2	-	-	-	Mop					NEG		G
15076	2012SEL119	12SEL	Selinkenyi	2012-09-18	119	Selinkenyi	Mali	11.7	-8.2833	Anopheles gambiae sensu lato	f	F0 adults	half-gravid	Mop															2	1	1	-	-	-	Mop					NEG		G
15077	2012SEL120	12SEL	Selinkenyi	2012-09-18	120	Selinkenyi	Mali	11.7	-8.2833	Anopheles gambiae sensu lato	f	F0 adults	half-gravid	Mop															2	-	-	-	-	1	Mop					NEG		G
15080	2012SEL123	12SEL	Selinkenyi	2012-09-18	123	Selinkenyi	Mali	11.7	-8.2833	Anopheles gambiae sensu lato	f	F0 adults	half-gravid	Mop															2	2	2	-	-	-	Mop					NEG		G
15081	2012SEL124	12SEL	Selinkenyi	2012-09-18	124	Selinkenyi	Mali	11.7	-8.2833	Anopheles gambiae sensu lato	f	F0 adults	half-gravid	Mop															2	1	1	-	-	-	Mop					NEG		G
15085	2012SEL128	12SEL	Selinkenyi	2012-09-18	128	Selinkenyi	Mali	11.7	-8.2833	Anopheles gambiae sensu lato	f	F0 adults	half-gravid	Mop															2	1	1	-	-	-	Mop					NEG		G
15086	2012SEL129	12SEL	Selinkenyi	2012-09-18	129	Selinkenyi	Mali	11.7	-8.2833	Anopheles gambiae sensu lato	f	F0 adults	half-gravid	Mop															2	2	2	-	-	-	Mop					NEG		G
15087	2012SEL130	12SEL	Selinkenyi	2012-09-18	130	Selinkenyi	Mali	11.7	-8.2833	Anopheles gambiae sensu lato	f	F0 adults	half-gravid	Mop															2	-	-	-	-	2	Mop					NEG		G
15089	2012SEL132	12SEL	Selinkenyi	2012-09-18	132	Selinkenyi	Mali	11.7	-8.2833	Anopheles gambiae sensu lato	f	F0 adults	half-gravid	Mop															2	1	1	-	-	-	Mop					NEG		G
15091	2012SEL134	12SEL	Selinkenyi	2012-09-18	134	Selinkenyi	Mali	11.7	-8.2833	Anopheles gambiae sensu lato	f	F0 adults	half-gravid	Mop															2	1	1	-	-	-	Mop					NEG		G
15092	2012SEL135	12SEL	Selinkenyi	2012-09-18	135	Selinkenyi	Mali	11.7	-8.2833	Anopheles gambiae sensu lato	f	F0 adults	half-gravid	Mop															2	1	1	-	-	-	Mop					NEG		G
15093	2012SEL136	12SEL	Selinkenyi	2012-09-18	136	Selinkenyi	Mali	11.7	-8.2833	Anopheles gambiae sensu lato	f	F0 adults	half-gravid	Mop															2	2	2	-	-	-	Mop					NEG		G
15094	2012SEL137	12SEL	Selinkenyi	2012-09-18	137	Selinkenyi	Mali	11.7	-8.2833	Anopheles gambiae sensu lato	f	F0 adults	half-gravid	Mop															2	1	1	-	-	-	Mop					NEG		G
15095	2012SEL138	12SEL	Selinkenyi	2012-09-18	138	Selinkenyi	Mali	11.7	-8.2833	Anopheles gambiae sensu lato	f	F0 adults	half-gravid	Mop															2	-	-	-	-	1	Mop					POS		G
15098	2012SEL141	12SEL	Selinkenyi	2012-09-18	141	Selinkenyi	Mali	11.7	-8.2833	Anopheles gambiae sensu lato	f	F0 adults	half-gravid	Mop															2	2	2	-	-	-	Mop					NEG		G
15100	2012SEL143	12SEL	Selinkenyi	2012-09-18	143	Selinkenyi	Mali	11.7	-8.2833	Anopheles gambiae sensu lato	f	F0 adults	half-gravid	Sav															2	2	-	-	-	-	Sav					NEG		G
15102	2012SEL145	12SEL	Selinkenyi	2012-09-18	145	Selinkenyi	Mali	11.7	-8.2833	Anopheles gambiae sensu lato	f	F0 adults	half-gravid	Mop															2	1	1	-	-	-	Mop					NEG		G
15103	2012SEL146	12SEL	Selinkenyi	2012-09-18	146	Selinkenyi	Mali	11.7	-8.2833	Anopheles gambiae sensu lato	f	F0 adults	half-gravid	Mop															2	2	2	-	-	-	Mop					NEG		G
15104	2012SEL147	12SEL	Selinkenyi	2012-09-18	147	Selinkenyi	Mali	11.7	-8.2833	Anopheles gambiae sensu lato	f	F0 adults	half-gravid	Mop															2	-	-	-	-	1	Mop					NEG		G
15106	2012SEL149	12SEL	Selinkenyi	2012-09-18	149	Selinkenyi	Mali	11.7	-8.2833	Anopheles gambiae sensu lato	f	F0 adults	half-gravid	Mop															2	-	-	-	-	2	Mop					POS		G
15107	2012SEL150	12SEL	Selinkenyi	2012-09-18	150	Selinkenyi	Mali	11.7	-8.2833	Anopheles gambiae sensu lato	f	F0 adults	half-gravid	Mop															1	-	-	-	-	2	Mop					NEG		G
15108	2012SEL151	12SEL	Selinkenyi	2012-09-18	151	Selinkenyi	Mali	11.7	-8.2833	Anopheles gambiae sensu lato	f	F0 adults	half-gravid	Mop															2	1	1	-	-	-	Mop					NEG		G
15110	2012SEL153	12SEL	Selinkenyi	2012-09-18	153	Selinkenyi	Mali	11.7	-8.2833	Anopheles gambiae sensu lato	f	F0 adults	half-gravid	Mop															2	2	2	-	-	-	Mop					NEG		G
15113	2012SEL156	12SEL	Selinkenyi	2012-09-18	156	Selinkenyi	Mali	11.7	-8.2833	Anopheles gambiae sensu lato	f	F0 adults	half-gravid	Mop															2	1	1	-	-	-	Mop					NEG		G
15117	2012SEL160	12SEL	Selinkenyi	2012-09-18	160	Selinkenyi	Mali	11.7	-8.2833	Anopheles gambiae sensu lato	f	F0 adults	half-gravid	Mop															2	2	2	-	-	-	Mop					POS		G
15118	2012SEL161	12SEL	Selinkenyi	2012-09-18	161	Selinkenyi	Mali	11.7	-8.2833	Anopheles gambiae sensu lato	f	F0 adults	half-gravid	Mop															2	1	1	-	-	-	Mop					NEG		G
15120	2012SEL163	12SEL	Selinkenyi	2012-09-18	163	Selinkenyi	Mali	11.7	-8.2833	Anopheles gambiae sensu lato	f	F0 adults	half-gravid	Mop															2	1	1	-	-	-	Mop					NEG		G
15122	2012SEL165	12SEL	Selinkenyi	2012-09-18	165	Selinkenyi	Mali	11.7	-8.2833	Anopheles gambiae sensu lato	f	F0 adults	half-gravid	Mop															2	2	2	-	-	-	Mop					NEG		G
15125	2012SEL168	12SEL	Selinkenyi	2012-09-18	168	Selinkenyi	Mali	11.7	-8.2833	Anopheles gambiae sensu lato	f	F0 adults	half-gravid	Mop															2	1	1	-	-	-	Mop					NEG		G
15127	2012SEL170	12SEL	Selinkenyi	2012-09-18	170	Selinkenyi	Mali	11.7	-8.2833	Anopheles gambiae sensu lato	f	F0 adults	half-gravid	Mop															2	1	1	-	-	-	Mop					POS		G
15128	2012SEL171	12SEL	Selinkenyi	2012-09-18	171	Selinkenyi	Mali	11.7	-8.2833	Anopheles gambiae sensu lato	f	F0 adults	half-gravid	Sav															2	1	-	-	-	-	Sav					POS		G
15129	2012SEL172	12SEL	Selinkenyi	2012-09-18	172	Selinkenyi	Mali	11.7	-8.2833	Anopheles gambiae sensu lato	f	F0 adults	half-gravid	Mop															2	1	1	-	-	-	Mop					NEG		G
15133	2012SEL176	12SEL	Selinkenyi	2012-09-18	176	Selinkenyi	Mali	11.7	-8.2833	Anopheles gambiae sensu lato	f	F0 adults	half-gravid	Mop															2	-	-	-	-	1	Mop					NEG		G
15135	2012SEL178	12SEL	Selinkenyi	2012-09-18	178	Selinkenyi	Mali	11.7	-8.2833	Anopheles gambiae sensu lato	f	F0 adults	half-gravid	Mop															1	2	2	-	-	-	Mop					NEG		G
15136	2012SEL179	12SEL	Selinkenyi	2012-09-18	179	Selinkenyi	Mali	11.7	-8.2833	Anopheles gambiae sensu lato	f	F0 adults	half-gravid	Mop															2	1	1	-	-	-	Mop					NEG		G
15137	2012SEL180	12SEL	Selinkenyi	2012-09-18	180	Selinkenyi	Mali	11.7	-8.2833	Anopheles gambiae sensu lato	f	F0 adults	half-gravid	Mop															2	-	-	-	-	1	Mop					NEG		G
15138	2012SEL181	12SEL	Selinkenyi	2012-09-18	181	Selinkenyi	Mali	11.7	-8.2833	Anopheles gambiae sensu lato	f	F0 adults	half-gravid	Mop															2	1	1	-	-	-	Mop					NEG		G
15139	2012SEL182	12SEL	Selinkenyi	2012-09-18	182	Selinkenyi	Mali	11.7	-8.2833	Anopheles gambiae sensu lato	f	F0 adults	half-gravid	Mop															1	2	2	-	-	-	Mop					POS		G
15141	2012SEL184	12SEL	Selinkenyi	2012-09-18	184	Selinkenyi	Mali	11.7	-8.2833	Anopheles gambiae sensu lato	f	F0 adults	half-gravid	Mop															2	2	2	-	-	-	Mop					POS		G
15142	2012SEL185	12SEL	Selinkenyi	2012-09-18	185	Selinkenyi	Mali	11.7	-8.2833	Anopheles gambiae sensu lato	f	F0 adults	half-gravid	Mop															2	-	-	-	-	1	Mop					NEG		G
15145	2012SEL188	12SEL	Selinkenyi	2012-09-18	188	Selinkenyi	Mali	11.7	-8.2833	Anopheles gambiae sensu lato	f	F0 adults	half-gravid	Mop															2	2	2	-	-	-	Mop					NEG		G
15146	2012SEL189	12SEL	Selinkenyi	2012-09-18	189	Selinkenyi	Mali	11.7	-8.2833	Anopheles gambiae sensu lato	f	F0 adults	half-gravid	Mop															2	2	2	-	-	-	Mop					NEG		G
15147	2012SEL190	12SEL	Selinkenyi	2012-09-18	190	Selinkenyi	Mali	11.7	-8.2833	Anopheles gambiae sensu lato	f	F0 adults	half-gravid	Sav															2	1	-	-	-	-	Sav					NEG		G
15149	2012SEL192	12SEL	Selinkenyi	2012-09-18	192	Selinkenyi	Mali	11.7	-8.2833	Anopheles gambiae sensu lato	f	F0 adults	half-gravid	Sav															2	1	-	-	-	-	Sav					NEG		G
15150	2012SEL193	12SEL	Selinkenyi	2012-09-18	193	Selinkenyi	Mali	11.7	-8.2833	Anopheles gambiae sensu lato	f	F0 adults	half-gravid	Mop															2	1	1	-	-	-	Mop					NEG		G
15152	2012SEL195	12SEL	Selinkenyi	2012-09-18	195	Selinkenyi	Mali	11.7	-8.2833	Anopheles gambiae sensu lato	f	F0 adults	half-gravid	Sav															2	1	-	-	-	-	Sav					NEG		G
15153	2012SEL196	12SEL	Selinkenyi	2012-09-18	196	Selinkenyi	Mali	11.7	-8.2833	Anopheles gambiae sensu lato	f	F0 adults	half-gravid	Mop															2	-	-	-	-	1	Mop					NEG		G
15154	2012SEL197	12SEL	Selinkenyi	2012-09-18	197	Selinkenyi	Mali	11.7	-8.2833	Anopheles gambiae sensu lato	f	F0 adults	half-gravid	Mop															2	1	1	-	-	-	Mop					NEG		G
15157	2012SEL200	12SEL	Selinkenyi	2012-09-18	200	Selinkenyi	Mali	11.7	-8.2833	Anopheles gambiae sensu lato	f	F0 adults	half-gravid	Mop															2	1	1	-	-	-	Mop					NEG		G
15160	2012SEL203	12SEL	Selinkenyi	2012-09-19	203	Selinkenyi	Mali	11.7	-8.2833	Anopheles gambiae sensu lato	f	F0 adults	half-gravid	Mop															2	1	1	-	-	-	Mop					NEG		G
15164	2012SEL207	12SEL	Selinkenyi	2012-09-19	207	Selinkenyi	Mali	11.7	-8.2833	Anopheles gambiae sensu lato	f	F0 adults	half-gravid	Mop															2	1	1	-	-	-	Mop					NEG		G
15165	2012SEL208	12SEL	Selinkenyi	2012-09-19	208	Selinkenyi	Mali	11.7	-8.2833	Anopheles gambiae sensu lato	f	F0 adults	half-gravid	Bam															2	1	2	-	2	2	Bam				Bam	NEG		G
15166	2012SEL209	12SEL	Selinkenyi	2012-09-19	209	Selinkenyi	Mali	11.7	-8.2833	Anopheles gambiae sensu lato	f	F0 adults	half-gravid	Mop															2	2	2	-	-	-	Mop					NEG		G
15167	2012SEL210	12SEL	Selinkenyi	2012-09-19	210	Selinkenyi	Mali	11.7	-8.2833	Anopheles gambiae sensu lato	f	F0 adults	half-gravid	Mop															2	-	-	-	-	1	Mop					NEG		G
15168	2012SEL211	12SEL	Selinkenyi	2012-09-19	211	Selinkenyi	Mali	11.7	-8.2833	Anopheles gambiae sensu lato	f	F0 adults	half-gravid	Mop															2	-	-	-	-	1	Mop					NEG		G
15169	2012SEL212	12SEL	Selinkenyi	2012-09-19	212	Selinkenyi	Mali	11.7	-8.2833	Anopheles gambiae sensu lato	f	F0 adults	half-gravid	Mop															2	-	-	-	-	1	Mop					NEG		G
15171	2012SEL214	12SEL	Selinkenyi	2012-09-19	214	Selinkenyi	Mali	11.7	-8.2833	Anopheles gambiae sensu lato	f	F0 adults	half-gravid	Mop															2	1	1	-	-	-	Mop					POS		G
15172	2012SEL215	12SEL	Selinkenyi	2012-09-19	215	Selinkenyi	Mali	11.7	-8.2833	Anopheles gambiae sensu lato	f	F0 adults	half-gravid	Mop															2	2	2	-	-	-	Mop					NEG		G
15173	2012SEL216	12SEL	Selinkenyi	2012-09-19	216	Selinkenyi	Mali	11.7	-8.2833	Anopheles gambiae sensu lato	f	F0 adults	half-gravid	Sav															2	1	-	-	-	-	Sav					NEG		G
15175	2012SEL218	12SEL	Selinkenyi	2012-09-19	218	Selinkenyi	Mali	11.7	-8.2833	Anopheles gambiae sensu lato	f	F0 adults	half-gravid	Mop															2	-	-	-	-	-	Mop					NEG		G
15176	2012SEL219	12SEL	Selinkenyi	2012-09-19	219	Selinkenyi	Mali	11.7	-8.2833	Anopheles gambiae sensu lato	f	F0 adults	half-gravid	Mop															2	-	-	-	-	1	Mop					NEG		G
15177	2012SEL220	12SEL	Selinkenyi	2012-09-19	220	Selinkenyi	Mali	11.7	-8.2833	Anopheles gambiae sensu lato	f	F0 adults	half-gravid	Mop															2	1	1	-	-	-	Mop					NEG		G
15179	2012SEL222	12SEL	Selinkenyi	2012-09-19	222	Selinkenyi	Mali	11.7	-8.2833	Anopheles gambiae sensu lato	f	F0 adults	half-gravid	Mop															2	1	1	-	-	-	Mop					NEG		G
15183	2012SEL226	12SEL	Selinkenyi	2012-09-19	226	Selinkenyi	Mali	11.7	-8.2833	Anopheles gambiae sensu lato	f	F0 adults	half-gravid	Mop															2	-	-	-	-	1	Mop					NEG		G
15184	2012SEL227	12SEL	Selinkenyi	2012-09-19	227	Selinkenyi	Mali	11.7	-8.2833	Anopheles gambiae sensu lato	f	F0 adults	half-gravid	Sav															2	2	-	-	-	-	Sav					NEG		G
15185	2012SEL228	12SEL	Selinkenyi	2012-09-19	228	Selinkenyi	Mali	11.7	-8.2833	Anopheles gambiae sensu lato	f	F0 adults	half-gravid	Mop															2	-	-	-	-	-	Mop					NEG		G
15186	2012SEL229	12SEL	Selinkenyi	2012-09-19	229	Selinkenyi	Mali	11.7	-8.2833	Anopheles gambiae sensu lato	f	F0 adults	half-gravid	Sav															2	1	-	-	-	-	Sav					NEG		G
15188	2012SEL231	12SEL	Selinkenyi	2012-09-19	231	Selinkenyi	Mali	11.7	-8.2833	Anopheles gambiae sensu lato	f	F0 adults	half-gravid	Mop															2	-	-	-	-	2	Mop					NEG		G
15193	2012SEL236	12SEL	Selinkenyi	2012-09-19	236	Selinkenyi	Mali	11.7	-8.2833	Anopheles gambiae sensu lato	f	F0 adults	half-gravid	Sav															1	2	-	-	-	-	Sav					NEG		G
15194	2012SEL237	12SEL	Selinkenyi	2012-09-19	237	Selinkenyi	Mali	11.7	-8.2833	Anopheles gambiae sensu lato	f	F0 adults	half-gravid	Sav															2	2	1	-	-	1	Sav					NEG		G
15196	2012SEL239	12SEL	Selinkenyi	2012-09-19	239	Selinkenyi	Mali	11.7	-8.2833	Anopheles gambiae sensu lato	f	F0 adults	half-gravid	Mop															2	2	2	-	-	-	Mop					NEG		G
15199	2012SEL242	12SEL	Selinkenyi	2012-09-19	242	Selinkenyi	Mali	11.7	-8.2833	Anopheles gambiae sensu lato	f	F0 adults	half-gravid	Mop															2	-	-	-	-	1	Mop					NEG		G
15200	2012SEL243	12SEL	Selinkenyi	2012-09-19	243	Selinkenyi	Mali	11.7	-8.2833	Anopheles gambiae sensu lato	f	F0 adults	half-gravid	Mop															2	1	1	-	-	-	Mop					NEG		G
15202	2012SEL245	12SEL	Selinkenyi	2012-09-19	245	Selinkenyi	Mali	11.7	-8.2833	Anopheles gambiae sensu lato	f	F0 adults	half-gravid	Mop															2	2	2	-	-	-	Mop					NEG		G
15203	2012SEL246	12SEL	Selinkenyi	2012-09-19	246	Selinkenyi	Mali	11.7	-8.2833	Anopheles gambiae sensu lato	f	F0 adults	half-gravid	Mop															2	1	1	-	-	-	Mop					NEG		G
15204	2012SEL247	12SEL	Selinkenyi	2012-09-19	247	Selinkenyi	Mali	11.7	-8.2833	Anopheles gambiae sensu lato	f	F0 adults	half-gravid	Sav															2	2	-	-	-	-	Sav					NEG		G
15205	2012SEL248	12SEL	Selinkenyi	2012-09-19	248	Selinkenyi	Mali	11.7	-8.2833	Anopheles gambiae sensu lato	f	F0 adults	half-gravid	Mop															2	-	-	-	-	1	Mop					NEG		G
15206	2012SEL249	12SEL	Selinkenyi	2012-09-19	249	Selinkenyi	Mali	11.7	-8.2833	Anopheles gambiae sensu lato	f	F0 adults	half-gravid	Mop															2	1	1	-	-	-	Mop					NEG		G
15207	2012SEL250	12SEL	Selinkenyi	2012-09-19	250	Selinkenyi	Mali	11.7	-8.2833	Anopheles gambiae sensu lato	f	F0 adults	half-gravid	Sav															2	2	1	-	-	1	Sav					NEG		G
15211	2012SEL254	12SEL	Selinkenyi	2012-09-19	254	Selinkenyi	Mali	11.7	-8.2833	Anopheles gambiae sensu lato	f	F0 adults	half-gravid	Mop															2	-	-	-	-	2	Mop					NEG		G
15213	2012SEL256	12SEL	Selinkenyi	2012-09-19	256	Selinkenyi	Mali	11.7	-8.2833	Anopheles gambiae sensu lato	f	F0 adults	half-gravid	Mop															2	2	2	-	-	-	Mop					NEG		G
15215	2012SEL258	12SEL	Selinkenyi	2012-09-19	258	Selinkenyi	Mali	11.7	-8.2833	Anopheles gambiae sensu lato	f	F0 adults	half-gravid	Mop															2	2	2	-	-	-	Mop					NEG		G
15218	2012SEL261	12SEL	Selinkenyi	2012-09-19	261	Selinkenyi	Mali	11.7	-8.2833	Anopheles gambiae sensu lato	f	F0 adults	half-gravid	Sav															2	2	-	-	-	-	Sav					NEG		G
15219	2012SEL262	12SEL	Selinkenyi	2012-09-19	262	Selinkenyi	Mali	11.7	-8.2833	Anopheles gambiae sensu lato	f	F0 adults	half-gravid	Sav															2	2	1	-	-	1	Sav					NEG		G
15220	2012SEL263	12SEL	Selinkenyi	2012-09-19	263	Selinkenyi	Mali	11.7	-8.2833	Anopheles gambiae sensu lato	f	F0 adults	half-gravid	Sav															1	2	-	-	-	-	Sav					POS		G
15221	2012SEL264	12SEL	Selinkenyi	2012-09-19	264	Selinkenyi	Mali	11.7	-8.2833	Anopheles gambiae sensu lato	f	F0 adults	half-gravid	Mop															2	1	1	-	-	-	Mop					NEG		G
15222	2012SEL265	12SEL	Selinkenyi	2012-09-19	265	Selinkenyi	Mali	11.7	-8.2833	Anopheles gambiae sensu lato	f	F0 adults	half-gravid	Mop															2	1	1	-	-	-	Mop					NEG		G
15226	2012SEL269	12SEL	Selinkenyi	2012-09-19	269	Selinkenyi	Mali	11.7	-8.2833	Anopheles gambiae sensu lato	f	F0 adults	half-gravid	Mop															2	-	-	-	-	2	Mop					NEG		G
15227	2012SEL270	12SEL	Selinkenyi	2012-09-19	270	Selinkenyi	Mali	11.7	-8.2833	Anopheles gambiae sensu lato	f	F0 adults	half-gravid	Mop															2	1	1	-	-	-	Mop					NEG		G
15230	2012SEL273	12SEL	Selinkenyi	2012-09-19	273	Selinkenyi	Mali	11.7	-8.2833	Anopheles gambiae sensu lato	f	F0 adults	half-gravid	Mop															2	2	2	-	-	-	Mop					NEG		G
15232	2012SEL275	12SEL	Selinkenyi	2012-09-19	275	Selinkenyi	Mali	11.7	-8.2833	Anopheles gambiae sensu lato	f	F0 adults	half-gravid	Sav															1	2	-	-	-	-	Sav					NEG		G
15233	2012SEL276	12SEL	Selinkenyi	2012-09-19	276	Selinkenyi	Mali	11.7	-8.2833	Anopheles gambiae sensu lato	f	F0 adults	half-gravid	Mop															2	-	-	-	-	-	Mop					NEG		G
15239	2012SEL282	12SEL	Selinkenyi	2012-09-19	282	Selinkenyi	Mali	11.7	-8.2833	Anopheles gambiae sensu lato	f	F0 adults	half-gravid	Mop															2	-	-	-	-	2	Mop					NEG		G
15241	2012SEL284	12SEL	Selinkenyi	2012-09-19	284	Selinkenyi	Mali	11.7	-8.2833	Anopheles gambiae sensu lato	f	F0 adults	half-gravid	Mop															2	-	-	-	-	1	Mop					NEG		G
15243	2012SEL286	12SEL	Selinkenyi	2012-09-19	286	Selinkenyi	Mali	11.7	-8.2833	Anopheles gambiae sensu lato	f	F0 adults	half-gravid	Mop															2	-	-	-	-	1	Mop					NEG		G
15244	2012SEL287	12SEL	Selinkenyi	2012-09-19	287	Selinkenyi	Mali	11.7	-8.2833	Anopheles gambiae sensu lato	f	F0 adults	half-gravid	Mop															2	2	2	-	-	-	Mop					NEG		G
15245	2012SEL288	12SEL	Selinkenyi	2012-09-19	288	Selinkenyi	Mali	11.7	-8.2833	Anopheles gambiae sensu lato	f	F0 adults	half-gravid	Mop															2	-	-	-	-	1	Mop					NEG		G
15357	2012SEL400	12SEL	Selinkenyi	2012-09-20	400	Selinkenyi	Mali	11.7	-8.2833	Anopheles gambiae sensu lato	f	F0 adults	half-gravid	Mop															2	1	1	-	-	-	Mop					POS		G
15358	2012SEL401	12SEL	Selinkenyi	2012-09-20	401	Selinkenyi	Mali	11.7	-8.2833	Anopheles gambiae sensu lato	f	F0 adults	half-gravid	Sav															2	1	-	-	-	-	Sav					POS		G
15364	2012SEL407	12SEL	Selinkenyi	2012-09-20	407	Selinkenyi	Mali	11.7	-8.2833	Anopheles gambiae sensu lato	f	F0 adults	half-gravid	Mop															2	2	2	-	-	-	Mop					NEG		G
15366	2012SEL409	12SEL	Selinkenyi	2012-09-20	409	Selinkenyi	Mali	11.7	-8.2833	Anopheles gambiae sensu lato	f	F0 adults	half-gravid	Mop															2	1	1	-	-	-	Mop					NEG		G
15403	2012SEL446	12SEL	Selinkenyi	2012-09-20	446	Selinkenyi	Mali	11.7	-8.2833	Anopheles gambiae sensu lato	f	F0 adults	half-gravid	Mop															2	1	1	-	-	-	Mop					NEG		G
15488	2012SEL531	12SEL	Selinkenyi	2012-09-20	531	Selinkenyi	Mali	11.7	-8.2833	Anopheles gambiae sensu lato	f	F0 adults	half-gravid	Sav															2	1	-	-	-	-	Sav					NEG		G
15489	2012SEL532	12SEL	Selinkenyi	2012-09-20	532	Selinkenyi	Mali	11.7	-8.2833	Anopheles gambiae sensu lato	f	F0 adults	half-gravid	Mop															2	2	2	-	-	-	Mop					NEG		G
15491	2012SEL534	12SEL	Selinkenyi	2012-09-20	534	Selinkenyi	Mali	11.7	-8.2833	Anopheles gambiae sensu lato	f	F0 adults	half-gravid	Mop															2	1	1	-	-	-	Mop					NEG		G
15493	2012SEL536	12SEL	Selinkenyi	2012-09-20	536	Selinkenyi	Mali	11.7	-8.2833	Anopheles gambiae sensu lato	f	F0 adults	half-gravid	Mop															2	-	-	-	-	1	Mop					NEG		G
15495	2012SEL538	12SEL	Selinkenyi	2012-09-20	538	Selinkenyi	Mali	11.7	-8.2833	Anopheles gambiae sensu lato	f	F0 adults	half-gravid	Mop															2	1	1	-	-	-	Mop					NEG		G
15498	2012SEL541	12SEL	Selinkenyi	2012-09-20	541	Selinkenyi	Mali	11.7	-8.2833	Anopheles gambiae sensu lato	f	F0 adults	half-gravid	Mop															2	1	1	-	-	-	Mop					POS		G
15500	2012SEL543	12SEL	Selinkenyi	2012-09-20	543	Selinkenyi	Mali	11.7	-8.2833	Anopheles gambiae sensu lato	f	F0 adults	half-gravid	Mop															2	1	1	-	-	-	Mop					NEG		G
15502	2012SEL545	12SEL	Selinkenyi	2012-09-20	545	Selinkenyi	Mali	11.7	-8.2833	Anopheles gambiae sensu lato	f	F0 adults	half-gravid	Mop															2	1	1	-	-	-	Mop					NEG		G
15503	2012SEL546	12SEL	Selinkenyi	2012-09-20	546	Selinkenyi	Mali	11.7	-8.2833	Anopheles gambiae sensu lato	f	F0 adults	half-gravid	Mop															2	2	2	-	-	-	Mop					NEG		G
15505	2012SEL548	12SEL	Selinkenyi	2012-09-20	548	Selinkenyi	Mali	11.7	-8.2833	Anopheles gambiae sensu lato	f	F0 adults	half-gravid	Mop															2	2	2	-	-	-	Mop					NEG		G
15507	2012SEL550	12SEL	Selinkenyi	2012-09-20	550	Selinkenyi	Mali	11.7	-8.2833	Anopheles gambiae sensu lato	f	F0 adults	half-gravid	Mop															2	-	-	-	-	1	Mop					POS		G
15508	2012SEL551	12SEL	Selinkenyi	2012-09-20	551	Selinkenyi	Mali	11.7	-8.2833	Anopheles gambiae sensu lato	f	F0 adults	half-gravid	Mop															2	1	1	-	-	-	Mop					NEG		G
15510	2012SEL553	12SEL	Selinkenyi	2012-09-20	553	Selinkenyi	Mali	11.7	-8.2833	Anopheles gambiae sensu lato	f	F0 adults	half-gravid	Mop															2	2	2	-	-	-	Mop					NEG		G
15511	2012SEL554	12SEL	Selinkenyi	2012-09-20	554	Selinkenyi	Mali	11.7	-8.2833	Anopheles gambiae sensu lato	f	F0 adults	half-gravid	Sav															2	2	-	-	-	-	Sav					NEG		G
15512	2012SEL555	12SEL	Selinkenyi	2012-09-20	555	Selinkenyi	Mali	11.7	-8.2833	Anopheles gambiae sensu lato	f	F0 adults	half-gravid	Mop															2	2	2	-	-	-	Mop					NEG		G
15513	2012SEL556	12SEL	Selinkenyi	2012-09-20	556	Selinkenyi	Mali	11.7	-8.2833	Anopheles gambiae sensu lato	f	F0 adults	half-gravid	Mop															2	-	-	-	-	1	Mop					POS		G
15523	2012SEL566	12SEL	Selinkenyi	2012-09-20	566	Selinkenyi	Mali	11.7	-8.2833	Anopheles gambiae sensu lato	f	F0 adults	half-gravid	Mop															2	2	2	-	-	-	Mop					POS		G
15615	2012SEL658	12SEL	Selinkenyi	2012-09-21	658	Selinkenyi	Mali	11.7	-8.2833	Anopheles gambiae sensu lato	f	F0 adults	half-gravid	Bam															2	2	2	-	2	2	Bam				Bam	POS		G
15644	2012SEL687	12SEL	Selinkenyi	2012-09-21	687	Selinkenyi	Mali	11.7	-8.2833	Anopheles gambiae sensu lato	f	F0 adults	half-gravid	Mop															2	-	-	-	-	1	Mop					POS		G
15728	2012SEL771	12SEL	Selinkenyi	2012-09-21	771	Selinkenyi	Mali	11.7	-8.2833	Anopheles gambiae sensu lato	f	F0 adults	half-gravid	Sav															2	1	-	-	-	-	Sav					MARGINAL		G
15738	2012SEL781	12SEL	Selinkenyi	2012-09-21	781	Selinkenyi	Mali	11.7	-8.2833	Anopheles gambiae sensu lato	f	F0 adults	half-gravid	Mop															2	-	-	-	-	1	Mop					POS		G
15969	2012SEL1012	12SEL	Selinkenyi	2012-09-22	1012	Selinkenyi	Mali	11.7	-8.2833	Anopheles gambiae sensu lato	f	F0 adults	half-gravid	Mop															2	1	1	-	-	-	Mop					POS		G
15970	2012SEL1013	12SEL	Selinkenyi	2012-09-22	1013	Selinkenyi	Mali	11.7	-8.2833	Anopheles gambiae sensu lato	f	F0 adults	half-gravid	Sav															2	1	-	-	-	-	Sav					MARGINAL		G
15979	2012SEL1022	12SEL	Selinkenyi	2012-09-22	1022	Selinkenyi	Mali	11.7	-8.2833	Anopheles gambiae sensu lato	f	F0 adults	half-gravid	Mop															2	1	1	-	-	-	Mop					MARGINAL		G
15740	2012SEL783	12SEL	Selinkenyi	2012-09-22	783	Selinkenyi	Mali	11.7	-8.2833	Anopheles gambiae sensu lato	f	F0 adults	half-gravid	Bam															2	2	2	-	2	2	Bam				Bam	MARGINAL		G
15771	2012SEL814	12SEL	Selinkenyi	2012-09-22	814	Selinkenyi	Mali	11.7	-8.2833	Anopheles gambiae sensu lato	f	F0 adults	half-gravid	Mop															2	-	-	-	-	1	Mop					POS		G
16000	2012SEL1043	12SEL	Selinkenyi	2012-09-23	1043	Selinkenyi	Mali	11.7	-8.2833	Anopheles gambiae sensu lato	f	F0 adults	half-gravid	Mop															2	1	1	-	-	-	Mop					MARGINAL		G
16011	2012SEL1054	12SEL	Selinkenyi	2012-09-23	1054	Selinkenyi	Mali	11.7	-8.2833	Anopheles gambiae sensu lato	f	F0 adults	half-gravid	Mop															2	-	-	-	-	2	Mop					POS		G
16021	2012SEL1064	12SEL	Selinkenyi	2012-09-23	1064	Selinkenyi	Mali	11.7	-8.2833	Anopheles gambiae sensu lato	f	F0 adults	half-gravid	Mop															2	-	-	-	-	2	Mop					MARGINAL		G
16054	2012SEL1097	12SEL	Selinkenyi	2012-09-23	1097	Selinkenyi	Mali	11.7	-8.2833	Anopheles gambiae sensu lato	f	F0 adults	half-gravid	Mop															2	1	1	-	-	-	Mop					POS		G
16066	2012SEL1109	12SEL	Selinkenyi	2012-09-23	1109	Selinkenyi	Mali	11.7	-8.2833	Anopheles gambiae sensu lato	f	F0 adults	half-gravid	Mop															2	-	-	-	-	1	Mop					POS		G
16074	2012SEL1117	12SEL	Selinkenyi	2012-09-23	1117	Selinkenyi	Mali	11.7	-8.2833	Anopheles gambiae sensu lato	f	F0 adults	half-gravid	Mop															2	1	1	-	-	-	Mop					POS		G
16106	2012SEL1149	12SEL	Selinkenyi	2012-09-23	1149	Selinkenyi	Mali	11.7	-8.2833	Anopheles gambiae sensu lato	f	F0 adults	half-gravid	Sav															2	1	-	-	-	-	Sav					POS		G
16115	2012SEL1158	12SEL	Selinkenyi	2012-09-23	1158	Selinkenyi	Mali	11.7	-8.2833	Anopheles gambiae sensu lato	f	F0 adults	half-gravid	Sav															2	1	-	-	-	-	Sav					MARGINAL		G
16117	2012SEL1160	12SEL	Selinkenyi	2012-09-23	1160	Selinkenyi	Mali	11.7	-8.2833	Anopheles gambiae sensu lato	f	F0 adults	half-gravid	Mop															2	-	-	-	-	1	Mop					POS		G
16120	2012SEL1163	12SEL	Selinkenyi	2012-09-23	1163	Selinkenyi	Mali	11.7	-8.2833	Anopheles gambiae sensu lato	f	F0 adults	half-gravid	Sav															2	2	-	-	-	-	Sav					POS		G
16128	2012SEL1171	12SEL	Selinkenyi	2012-09-23	1171	Selinkenyi	Mali	11.7	-8.2833	Anopheles gambiae sensu lato	f	F0 adults	half-gravid	Mop															2	-	-	-	-	1	Mop					POS		G
16141	2012SEL1184	12SEL	Selinkenyi	2012-09-23	1184	Selinkenyi	Mali	11.7	-8.2833	Anopheles gambiae sensu lato	f	F0 adults	half-gravid	Mop															2	2	2	-	-	-	Mop					POS		G
16142	2012SEL1185	12SEL	Selinkenyi	2012-09-23	1185	Selinkenyi	Mali	11.7	-8.2833	Anopheles gambiae sensu lato	f	F0 adults	half-gravid	Mop															2	2	2	-	-	-	Mop					POS		G
16143	2012SEL1186	12SEL	Selinkenyi	2012-09-23	1186	Selinkenyi	Mali	11.7	-8.2833	Anopheles gambiae sensu lato	f	F0 adults	half-gravid	Sav															2	-	-	1	-	-	Sav					POS		G
16147	2012SEL1190	12SEL	Selinkenyi	2012-09-23	1190	Selinkenyi	Mali	11.7	-8.2833	Anopheles gambiae sensu lato	f	F0 adults	half-gravid	Sav															2	2	-	-	-	-	Sav					MARGINAL		G
16148	2012SEL1191	12SEL	Selinkenyi	2012-09-23	1191	Selinkenyi	Mali	11.7	-8.2833	Anopheles gambiae sensu lato	f	F0 adults	half-gravid	Mop															2	1	1	-	-	-	Mop					MARGINAL		G
16159	2012SEL1202	12SEL	Selinkenyi	2012-09-23	1202	Selinkenyi	Mali	11.7	-8.2833	Anopheles gambiae sensu lato	f	F0 adults	half-gravid	Mop															2	1	1	-	-	-	Mop					MARGINAL		G
16160	2012SEL1203	12SEL	Selinkenyi	2012-09-23	1203	Selinkenyi	Mali	11.7	-8.2833	Anopheles gambiae sensu lato	f	F0 adults	half-gravid	Mop															2	1	1	-	-	-	Mop					MARGINAL		G
16181	2012SEL1224	12SEL	Selinkenyi	2012-09-23	1224	Selinkenyi	Mali	11.7	-8.2833	Anopheles gambiae sensu lato	f	F0 adults	half-gravid	Mop															2	-	-	-	-	-	Mop					MARGINAL		G
16241	2012SEL1284	12SEL	Selinkenyi	2012-09-24	1284	Selinkenyi	Mali	11.7	-8.2833	Anopheles gambiae sensu lato	f	F0 adults	half-gravid	Mop															2	2	2	-	-	-	Mop					MARGINAL		G
16316	2012SEL1359	12SEL	Selinkenyi	2012-09-24	1359	Selinkenyi	Mali	11.7	-8.2833	Anopheles gambiae sensu lato	f	F0 adults	half-gravid	Mop															2	1	1	-	-	-	Mop					POS		G
16318	2012SEL1361	12SEL	Selinkenyi	2012-09-24	1361	Selinkenyi	Mali	11.7	-8.2833	Anopheles gambiae sensu lato	f	F0 adults	half-gravid	Sav															2	2	-	-	-	-	Sav					POS		G
16319	2012SEL1362	12SEL	Selinkenyi	2012-09-24	1362	Selinkenyi	Mali	11.7	-8.2833	Anopheles gambiae sensu lato	f	F0 adults	half-gravid	Mop															2	1	1	-	-	-	Mop					POS		G
16321	2012SEL1364	12SEL	Selinkenyi	2012-09-24	1364	Selinkenyi	Mali	11.7	-8.2833	Anopheles gambiae sensu lato	f	F0 adults	half-gravid	Mop															2	1	1	-	-	-	Mop					POS		G
16324	2012SEL1367	12SEL	Selinkenyi	2012-09-24	1367	Selinkenyi	Mali	11.7	-8.2833	Anopheles gambiae sensu lato	f	F0 adults	half-gravid	Sav															2	2	-	-	-	-	Sav					MARGINAL		G
16326	2012SEL1369	12SEL	Selinkenyi	2012-09-24	1369	Selinkenyi	Mali	11.7	-8.2833	Anopheles gambiae sensu lato	f	F0 adults	half-gravid	Mop															2	-	-	-	-	2	Mop					POS		G
16327	2012SEL1370	12SEL	Selinkenyi	2012-09-24	1370	Selinkenyi	Mali	11.7	-8.2833	Anopheles gambiae sensu lato	f	F0 adults	half-gravid	Mop															2	2	2	-	-	-	Mop					MARGINAL		G
16328	2012SEL1371	12SEL	Selinkenyi	2012-09-24	1371	Selinkenyi	Mali	11.7	-8.2833	Anopheles gambiae sensu lato	f	F0 adults	half-gravid	Mop															2	2	2	-	-	-	Mop					NEG		G
16330	2012SEL1373	12SEL	Selinkenyi	2012-09-24	1373	Selinkenyi	Mali	11.7	-8.2833	Anopheles gambiae sensu lato	f	F0 adults	half-gravid	Mop															2	2	2	-	-	-	Mop					MARGINAL		G
16338	2012SEL1381	12SEL	Selinkenyi	2012-09-24	1381	Selinkenyi	Mali	11.7	-8.2833	Anopheles gambiae sensu lato	f	F0 adults	half-gravid	Sav															2	-	-	2	-	-	Sav					MARGINAL		G
16340	2012SEL1383	12SEL	Selinkenyi	2012-09-24	1383	Selinkenyi	Mali	11.7	-8.2833	Anopheles gambiae sensu lato	f	F0 adults	half-gravid	Sav															1	2	-	-	-	-	Sav					MARGINAL		G
16341	2012SEL1384	12SEL	Selinkenyi	2012-09-24	1384	Selinkenyi	Mali	11.7	-8.2833	Anopheles gambiae sensu lato	f	F0 adults	half-gravid	Sav															2	2	1	-	-	1	Sav					MARGINAL		G
16342	2012SEL1385	12SEL	Selinkenyi	2012-09-24	1385	Selinkenyi	Mali	11.7	-8.2833	Anopheles gambiae sensu lato	f	F0 adults	half-gravid	Mop															2	-	-	-	-	1	Mop					NEG		G
16360	2012SEL1403	12SEL	Selinkenyi	2012-09-24	1403	Selinkenyi	Mali	11.7	-8.2833	Anopheles gambiae sensu lato	f	F0 adults	half-gravid	Mop															2	1	1	-	-	-	Mop					POS		G
16370	2012SEL1413	12SEL	Selinkenyi	2012-09-24	1413	Selinkenyi	Mali	11.7	-8.2833	Anopheles gambiae sensu lato	f	F0 adults	half-gravid	Sav															2	2	-	-	-	-	Sav					POS		G
16372	2012SEL1415	12SEL	Selinkenyi	2012-09-24	1415	Selinkenyi	Mali	11.7	-8.2833	Anopheles gambiae sensu lato	f	F0 adults	half-gravid	Sav															2	-	-	1	-	-	Sav					MARGINAL		G
16383	2012SEL1426	12SEL	Selinkenyi	2012-09-24	1426	Selinkenyi	Mali	11.7	-8.2833	Anopheles gambiae sensu lato	f	F0 adults	half-gravid	Sav															2	2	-	-	-	-	Sav					MARGINAL		G
16641	2012SEL1684	12SEL	Selinkenyi	2012-09-26	1684	Selinkenyi	Mali	11.7	-8.2833	Anopheles gambiae sensu lato	f	F0 adults	half-gravid	Mop															2	2	2	-	-	-	Mop					POS		G
16652	2012SEL1695	12SEL	Selinkenyi	2012-09-26	1695	Selinkenyi	Mali	11.7	-8.2833	Anopheles gambiae sensu lato	f	F0 adults	half-gravid	Mop															2	-	-	-	-	1	Mop					POS		G
16883	2012SEL1926	2012SEL	Selinkenyi	2012-09-27	1926	Selinkenyi	Mali	11.7	-8.2833	Anopheles gambiae sensu lato	f	F0 adults	half-gravid	Mop															2	-	-	-	-	1	Mop					POS		G
16947	2012SEL1990	2012SEL	Selinkenyi	2012-09-27	1990	Selinkenyi	Mali	11.7	-8.2833	Anopheles gambiae sensu lato	f	F0 adults	half-gravid	Mop															2	-	-	-	-	-	Mop					POS		G
16948	2012SEL1991	2012SEL	Selinkenyi	2012-09-27	1991	Selinkenyi	Mali	11.7	-8.2833	Anopheles gambiae sensu lato	f	F0 adults	half-gravid	Mop															1	-	-	-	-	1	Mop					POS		G
